# Supplementary material for: Laser-induced graphitization of polydopamine leads to enhanced mechanical performance while preserving multifunctionality
Source: Nat Commun. 2020 Sep 24;11:4848. doi: 10.1038/s41467-020-18654-8 (PMC7515926; doi:10.1038/s41467-020-18654-8)
Supplement: Supplementary file 6 — Source Data [file 41467_2020_18654_MOESM6_ESM.xlsx]

## Sheet: Figure 1b
Figures 1b, S6a	PDA		0.9 W				1.2 W				1.9 W				2.4 W				2.9 W
	Raman shift	Intensity	Raman shift	Intensity	Raman shift	Intensity	Raman shift	Intensity	Raman shift	Intensity	Raman shift	Intensity	Raman shift	Intensity	Raman shift	Intensity	Raman shift	Intensity	Raman shift	Intensity	Raman shift	Intensity
	3201.31	14209	3201.31	22215.5	3201.31	27602.2	3201.31	11263	3201.31	14052.6	3201.31	3637.23	3201.31	3428.75	3201.31	2760.22	3201.31	1944.39	3201.31	1740.43	3201.31	1982.92
	3200.21	14154.6	3200.21	22562.2	3200.21	27543.3	3200.21	11165.5	3200.21	14041.3	3200.21	3696.16	3200.21	3442.34	3200.21	2767.02	3200.21	1948.92	3200.21	1667.92	3200.21	2050.9
	3199.11	14113.8	3199.11	22542.7	3199.11	27334.9	3199.11	11419.7	3199.11	14079.8	3199.11	3652.5	3199.11	3437.25	3199.11	2766.57	3199.11	1873.83	3199.11	1717.49	3199.11	2098.15
	3198	13839.7	3198	22584.3	3198	27559.2	3198	11313.7	3198	13930.3	3198	3590.74	3198	3475.21	3198	2788.77	3198	1927.9	3198	1735.34	3198	2104.61
	3196.9	14351.6	3196.9	22646.3	3196.9	27403	3196.9	11309.6	3196.9	14222.5	3196.9	3635.46	3196.9	3531.27	3196.9	2686.39	3196.9	1963.83	3196.9	1732.79	3196.9	1995.54
	3195.8	14308.5	3195.8	22586	3195.8	27557.1	3195.8	11391.5	3195.8	14202	3195.8	3745.84	3195.8	3510.31	3195.8	2817.31	3195.8	1918.22	3195.8	1727.98	3195.8	2092.6
	3194.69	14229.2	3194.69	22516.7	3194.69	27815.3	3194.69	11231.2	3194.69	14534.9	3194.69	3681.83	3194.69	3548.24	3194.69	2823.64	3194.69	1852.24	3194.69	1809.22	3194.69	2028.86
	3193.59	14242.7	3193.59	22522.1	3193.59	27382.9	3193.59	11555.4	3193.59	14082	3193.59	3552.19	3193.59	3509.17	3193.59	2771.11	3193.59	1931.18	3193.59	1788.55	3193.59	2030.79
	3192.48	14301.5	3192.48	22538.8	3192.48	27425.9	3192.48	11619.1	3192.48	14095.5	3192.48	3678.37	3192.48	3474.65	3192.48	2840.83	3192.48	1899.17	3192.48	1709.03	3192.48	1994.24
	3191.38	14192.8	3191.38	22827.1	3191.38	27584.4	3191.38	11449.8	3191.38	14416.9	3191.38	3564.61	3191.38	3498.98	3191.38	2869.8	3191.38	2000.71	3191.38	1758.54	3191.38	1978.08
	3190.27	14084.1	3190.27	22741.9	3190.27	27697.6	3190.27	11330.2	3190.27	14242.6	3190.27	3683.96	3190.27	3475.78	3190.27	2851.23	3190.27	1982.28	3190.27	1760.52	3190.27	2097.69
	3189.17	14152	3189.17	22921.5	3189.17	27473.7	3189.17	11615.7	3189.17	14152	3189.17	3665.27	3189.17	3561.19	3189.17	2769.31	3189.17	1938.97	3189.17	1764.76	3189.17	2142.6
	3188.06	14271.9	3188.06	22678	3188.06	27885.4	3188.06	11507.5	3188.06	14206.3	3188.06	3669.19	3188.06	3476.91	3188.06	2884.23	3188.06	1936.39	3188.06	1802.93	3188.06	2049.5
	3186.96	14328.3	3186.96	22678.8	3186.96	27709	3186.96	11688.8	3186.96	14165.5	3186.96	3804.3	3186.96	3546.46	3186.96	2824.96	3186.96	1915.72	3186.96	1737.04	3186.96	2006.19
	3185.85	14206.2	3185.85	22503.3	3185.85	27772.3	3185.85	11598.8	3185.85	14337.3	3185.85	3690.62	3185.85	3645.39	3185.85	2862.94	3185.85	1960.64	3185.85	1759.37	3185.85	2044.31
	3184.75	14518.1	3184.75	22664.7	3184.75	27675.1	3184.75	11513.2	3184.75	14479.7	3184.75	3728.45	3184.75	3586.01	3184.75	2821.78	3184.75	2019.11	3184.75	1808.83	3184.75	2114.07
	3183.64	14093	3183.64	22991	3183.64	27523.7	3183.64	11289.8	3183.64	14246.7	3183.64	3689.42	3183.64	3585.42	3183.64	2791.93	3183.64	1946.44	3183.64	1799.49	3183.64	2043.65
	3182.53	14160.8	3182.53	22937.6	3182.53	28063.9	3182.53	11762.6	3182.53	14362	3182.53	3813.13	3182.53	3648.13	3182.53	2847.98	3182.53	1989.07	3182.53	1724.61	3182.53	2036.53
	3181.43	14264.7	3181.43	22608.4	3181.43	28143	3181.43	11663.5	3181.43	14224	3181.43	3690.48	3181.43	3550.36	3181.43	2915.32	3181.43	1920.95	3181.43	1798.91	3181.43	2018.12
	3180.32	14217.2	3180.32	22853.3	3180.32	28005.1	3180.32	11650.3	3180.32	14581	3180.32	3696.65	3180.32	3579.16	3180.32	2901.29	3180.32	1972.6	3180.32	1751.17	3180.32	2062.99
	3179.22	14359.5	3179.22	22910.6	3179.22	27833.4	3179.22	11777.2	3179.22	14366.3	3179.22	3842.9	3179.22	3544.69	3179.22	2747.19	3179.22	1979.06	3179.22	1796.06	3179.22	2035.54
	3178.11	14115.4	3178.11	22888.8	3178.11	27804	3178.11	11549.4	3178.11	14700.5	3178.11	3797.1	3178.11	3645.76	3178.11	2941	3178.11	1908.71	3178.11	1811.58	3178.11	2107.49
	3177	14318.7	3177	23013.8	3177	27955.3	3177	11655.9	3177	14765.8	3177	3816.81	3177	3593.22	3177	2951.81	3177	1953.57	3177	1824.84	3177	2048.43
	3175.89	14460.9	3175.89	23064.2	3175.89	27901.1	3175.89	11611.1	3175.89	14519.6	3175.89	3899.74	3175.89	3624.25	3175.89	2879.08	3175.89	2014.22	3175.89	1786.16	3175.89	2059.39
	3174.79	14223.7	3174.79	23024.3	3174.79	28174.2	3174.79	11753.7	3174.79	14490.1	3174.79	3811.05	3174.79	3585.28	3174.79	2858.29	3174.79	1880.69	3174.79	1754.26	3174.79	2029.7
	3173.68	14359.1	3173.68	23009.3	3173.68	28095.1	3173.68	11817.3	3173.68	14483.2	3173.68	3869.12	3173.68	3584.69	3173.68	2778.81	3173.68	1995.51	3173.68	1819.44	3173.68	1952.62
	3172.57	14074.6	3172.57	23201.9	3172.57	28018.4	3172.57	11804.1	3172.57	14496.7	3172.57	3812.07	3172.57	3710.5	3172.57	2938.61	3172.57	1945.53	3172.57	1751.43	3172.57	2096.75
	3171.46	14377	3171.46	23107.9	3171.46	28451.6	3171.46	11953.4	3171.46	14589.1	3171.46	3910.74	3171.46	3556.45	3171.46	2893	3171.46	1945.21	3171.46	1755.66	3171.46	2078.36
	3170.36	14541.6	3170.36	23025.2	3170.36	28117.5	3170.36	11728	3170.36	14843.9	3170.36	3889.8	3170.36	3549.1	3170.36	2878.99	3170.36	2026.12	3170.36	1850.13	3170.36	2152.47
	3169.25	14300.1	3169.25	23204.1	3169.25	28133.3	3169.25	11967.5	3169.25	14516.7	3169.25	3848.56	3169.25	3690.64	3169.25	2957.48	3169.25	1982.93	3169.25	1804.72	3169.25	2093.47
	3168.14	14379	3168.14	23198.1	3168.14	28115.2	3168.14	11762.6	3168.14	14875.2	3168.14	3861.46	3168.14	3611.1	3168.14	2943.46	3168.14	1998.4	3168.14	1784.12	3168.14	2050.27
	3167.03	14354.1	3167.03	23162.8	3167.03	28079	3167.03	11765.2	3167.03	14755.5	3167.03	3838.28	3167.03	3583.45	3167.03	2891.12	3167.03	1946.2	3167.03	1817.66	3167.03	2110.83
	3165.92	14234.5	3165.92	23159	3165.92	28049.6	3165.92	11939.1	3165.92	14642.6	3165.92	3833.15	3165.92	3594.14	3165.92	2958.29	3165.92	2045.1	3165.92	1781.29	3165.92	2128.53
	3164.81	14635.7	3164.81	23114.6	3164.81	27826.4	3164.81	11810.9	3164.81	14714.6	3164.81	3852.82	3164.81	3809.98	3164.81	3041.22	3164.81	1979.39	3164.81	1767.47	3164.81	2116.91
	3163.7	14302	3163.7	23491.8	3163.7	28380.9	3163.7	11944.3	3163.7	14761.8	3163.7	3922.06	3163.7	3757.52	3163.7	2876.18	3163.7	1990.33	3163.7	1841.57	3163.7	2035.42
	3162.59	14522.8	3162.59	23395.6	3162.59	28268.1	3162.59	11973.9	3162.59	14716.6	3162.59	3952.98	3162.59	3698.31	3162.59	2898.25	3162.59	2068.89	3162.59	1814.22	3162.59	2089.17
	3161.49	14565.5	3161.49	23263.3	3161.49	28578.9	3161.49	11787.1	3161.49	14644.4	3161.49	3893.75	3161.49	3648.13	3161.49	2915.8	3161.49	2046.02	3161.49	1757.59	3161.49	2097.85
	3160.38	14529.3	3160.38	23207.7	3160.38	28211.6	3160.38	11924.9	3160.38	14666.8	3160.38	3852.56	3160.38	3676.83	3160.38	2906.32	3160.38	2050.19	3160.38	1838.41	3160.38	2093
	3159.27	14518	3159.27	23476.5	3159.27	28722.8	3159.27	11977	3159.27	14916.7	3159.27	3937.53	3159.27	3687.49	3159.27	2926.12	3159.27	1989.04	3159.27	1757.02	3159.27	2110.68
	3158.16	14281.4	3158.16	23447.9	3158.16	28605.5	3158.16	12092.2	3158.16	14930	3158.16	3961.66	3158.16	3693.65	3158.16	2916.63	3158.16	2029.26	3158.16	1835.56	3158.16	2047.27
	3157.05	14454.7	3157.05	23050	3157.05	28335.1	3157.05	12090.2	3157.05	14790.2	3157.05	3870.94	3157.05	3661.52	3157.05	2916.16	3157.05	1970.38	3157.05	1911.83	3157.05	2055.95
	3155.94	14256.4	3155.94	23230.9	3155.94	28553.4	3155.94	12000.5	3155.94	14855.3	3155.94	3944.61	3155.94	3771.25	3155.94	3005.74	3155.94	2080.38	3155.94	1792.19	3155.94	2105.14
	3154.82	14474.7	3154.82	23573.8	3154.82	28429.5	3154.82	12115.6	3154.82	14760.6	3154.82	3889.94	3154.82	3777.39	3154.82	2876.94	3154.82	2001.25	3154.82	1809.9	3154.82	2059.78
	3153.71	14418.4	3153.71	23484.4	3153.71	28528.4	3153.71	11899.8	3153.71	14697.5	3153.71	3974.84	3153.71	3824.04	3153.71	2946.24	3153.71	1953.66	3153.71	1854.63	3153.71	2057.19
	3152.6	14472.3	3152.6	23316.3	3152.6	28762.3	3152.6	11906.8	3152.6	14866.1	3152.6	3926.93	3152.6	3656.89	3152.6	2918.76	3152.6	1989.35	3152.6	1809.32	3152.6	2122.12
	3151.49	14503.7	3151.49	23278.8	3151.49	28658.6	3151.49	12082.6	3151.49	14906.4	3151.49	3897.04	3151.49	3735.04	3151.49	3035.28	3151.49	2047.52	3151.49	1845.02	3151.49	2088.02
	3150.38	14544	3150.38	23481.9	3150.38	28469.4	3150.38	11887.2	3150.38	14978.2	3150.38	3927.9	3150.38	3669.19	3150.38	2920.06	3150.38	1995.45	3150.38	1815.47	3150.38	2062.94
	3149.27	14438.2	3149.27	23617.6	3149.27	28458	3149.27	12123.7	3149.27	15250.2	3149.27	3898.02	3149.27	3772.06	3149.27	2946.57	3149.27	2078.35	3149.27	1824.18	3149.27	2136.83
	3148.16	14512.3	3148.16	23514.8	3148.16	28867.2	3148.16	11986.8	3148.16	14991.3	3148.16	4025.58	3148.16	3656.75	3148.16	2955.09	3148.16	2098.25	3148.16	1754.16	3148.16	2044.27
	3147.05	14638.1	3147.05	23686.3	3147.05	28590.4	3147.05	12288.4	3147.05	15121.6	3147.05	3916.99	3147.05	3737.11	3147.05	2869.16	3147.05	2064.18	3147.05	1747.13	3147.05	2019.21
	3145.93	14527.8	3145.93	23635.3	3145.93	28498.1	3145.93	12061.6	3145.93	14892	3145.93	4024.27	3145.93	3837.67	3145.93	3019.32	3145.93	2050.35	3145.93	1800.8	3145.93	2131.29
	3144.82	14581.7	3144.82	23649.4	3144.82	28394.6	3144.82	11978.7	3144.82	14993	3144.82	4019.11	3144.82	3850.53	3144.82	2888.46	3144.82	2065.75	3144.82	1818.49	3144.82	2097.22
	3143.71	14635.5	3143.71	23324.1	3143.71	28733.8	3143.71	12277.9	3143.71	15017.5	3143.71	4065.66	3143.71	3728.54	3143.71	3018.34	3143.71	2042.94	3143.71	1809.21	3143.71	2036.2
	3142.6	14633.1	3142.6	23340.6	3142.6	28556.1	3142.6	12235.4	3142.6	14976.9	3142.6	4051.51	3142.6	3736.92	3142.6	2898.75	3142.6	2015.64	3142.6	1876.32	3142.6	2089.8
	3141.48	14776.7	3141.48	23565.9	3141.48	28551.4	3141.48	12271.6	3141.48	14956.5	3141.48	4037.37	3141.48	3695.87	3141.48	2985.9	3141.48	2008.58	3141.48	1810.86	3141.48	2064.74
	3140.37	14653	3140.37	23496.9	3140.37	28632.1	3140.37	12218	3140.37	14924.8	3140.37	3976.06	3140.37	3874.97	3140.37	2949.47	3140.37	2012.74	3140.37	1785.86	3140.37	2091.36
	3139.26	14365.4	3139.26	23497.6	3139.26	28656.7	3139.26	12139.6	3139.26	14978.5	3139.26	3979.9	3139.26	3795.73	3139.26	3036.59	3139.26	2115.73	3139.26	1841.72	3139.26	2086.53
	3138.14	14659.5	3138.14	23464.6	3138.14	28755.3	3138.14	12310.5	3138.14	15124.3	3138.14	4140.94	3138.14	3727.75	3138.14	2991.18	3138.14	2086.19	3138.14	1843.66	3138.14	2081.7
	3137.03	14302.3	3137.03	23860.4	3137.03	28588.9	3137.03	12212	3137.03	15101.6	3137.03	4054.95	3137.03	3922.48	3137.03	2950.28	3137.03	2076.87	3137.03	1838.87	3137.03	2146.47
	3135.92	14627.8	3135.92	23423.3	3135.92	28986.1	3135.92	12171.8	3135.92	15135.1	3135.92	4155.31	3135.92	3757.96	3135.92	3028.37	3135.92	2047.35	3135.92	1865.51	3135.92	2083.27
	3134.8	14726.4	3134.8	23569.8	3134.8	29021.8	3134.8	12183.3	3134.8	15301	3134.8	4096.27	3134.8	3865.08	3134.8	2940.34	3134.8	2078.44	3134.8	1862.96	3134.8	2064.97
	3133.69	14741.9	3133.69	23916.1	3133.69	29064.2	3133.69	12102.8	3133.69	14997.8	3133.69	3925.05	3133.69	3951.98	3133.69	3061.04	3133.69	2021.99	3133.69	1806.55	3133.69	2055.66
	3132.58	14459	3132.58	23620.5	3132.58	28846.3	3132.58	12246.7	3132.58	15235.4	3132.58	4180.2	3132.58	3827.92	3132.58	3011.18	3132.58	1981.28	3132.58	1860.11	3132.58	2158.54
	3131.46	14719.2	3131.46	23623.4	3131.46	28929.1	3131.46	12303	3131.46	15232.9	3131.46	4047.16	3131.46	3822.81	3131.46	3019.66	3131.46	2041.53	3131.46	1837.37	3131.46	2180.62
	3130.35	14882.8	3130.35	23666.6	3130.35	28946.8	3130.35	12209	3130.35	15234.9	3130.35	4039.77	3130.35	3772.84	3130.35	3066.27	3130.35	1951.47	3130.35	1816.89	3130.35	2128.67
	3129.23	14510.3	3129.23	23667.2	3129.23	28605.7	3129.23	12209.3	3129.23	15416.3	3129.23	4099.66	3129.23	3835.02	3129.23	3068.02	3129.23	2087.96	3129.23	1814.35	3129.23	2065.53
	3128.12	14635.7	3128.12	23656.7	3128.12	28930.6	3128.12	12285.8	3128.12	15234.4	3128.12	4040.69	3128.12	3746.94	3128.12	2964.37	3128.12	1995.68	3128.12	1825.26	3128.12	2125.74
	3127	14698.4	3127	23894.9	3127	28955.1	3127	12209.8	3127	15400.1	3127	4033.31	3127	3851.71	3127	3069.26	3127	2053.65	3127	1807.03	3127	2073.82
	3125.89	14696	3125.89	23496.5	3125.89	28984	3125.89	12326.6	3125.89	15249.6	3125.89	4061.79	3125.89	3911.6	3125.89	3115.83	3125.89	2107.11	3125.89	1887.43	3125.89	2057.79
	3124.77	14926.7	3124.77	23665.3	3124.77	28896.3	3124.77	12382.8	3124.77	15209.1	3124.77	4099.23	3124.77	3904.24	3124.77	3059.29	3124.77	1983.5	3124.77	1806.44	3124.77	2113.49
	3123.66	14888.4	3123.66	23596.4	3123.66	28898.3	3123.66	12060.4	3123.66	15493.4	3123.66	4168.03	3123.66	3885.68	3123.66	3020.7	3123.66	2079.53	3123.66	1824.07	3123.66	2095.22
	3122.54	14632.8	3122.54	23756.1	3122.54	29155.7	3122.54	12284.7	3122.54	15231	3122.54	4100.13	3122.54	3831.27	3122.54	3006.76	3122.54	2126.24	3122.54	1846.18	3122.54	2083.67
	3121.42	14782.7	3121.42	23564.1	3121.42	29153.2	3121.42	12340.9	3121.42	15414.4	3121.42	4070.34	3121.42	3944.89	3121.42	2939.07	3121.42	2110.21	3121.42	1857.08	3121.42	2038.53
	3120.31	14822.8	3120.31	23911.9	3120.31	28911.1	3120.31	12424	3120.31	15154.3	3120.31	4116.71	3120.31	3836.74	3120.31	3048.34	3120.31	2074.03	3120.31	1843.34	3120.31	2121.07
	3119.19	14719.7	3119.19	23984.1	3119.19	28861.5	3119.19	12276.5	3119.19	15310.9	3119.19	4138.43	3119.19	3878.66	3119.19	2994.09	3119.19	2078.17	3119.19	1867.67	3119.19	2096.09
	3118.07	14762	3118.07	23610.7	3118.07	28919.5	3118.07	12426.7	3118.07	15333	3118.07	4066.11	3118.07	3886.99	3118.07	3085.41	3118.07	2109.18	3118.07	1840.5	3118.07	2068.88
	3116.96	14730.5	3116.96	23904.6	3116.96	29017.8	3116.96	12310.5	3116.96	15482.7	3116.96	4020.67	3116.96	3931.12	3116.96	3060.28	3116.96	1996.9	3116.96	1867.06	3116.96	2120.03
	3115.84	14598.3	3115.84	24014.9	3115.84	29055.6	3115.84	12509.9	3115.84	15426.5	3115.84	4152.08	3115.84	3926.01	3115.84	3109.02	3115.84	2054.77	3115.84	1842.13	3115.84	2027.91
	3114.72	14712.3	3114.72	23975.2	3114.72	29039.7	3114.72	12521.3	3114.72	15531.4	3114.72	4153.64	3114.72	3882.84	3114.72	3012.28	3114.72	2034.3	3114.72	1779.17	3114.72	2083.53
	3113.61	14734.5	3113.61	23570.7	3113.61	29034.9	3113.61	12353.7	3113.61	15331.9	3113.61	4146.25	3113.61	3922.49	3113.61	3056.54	3113.61	2098.86	3113.61	1763.22	3113.61	2033.97
	3112.49	14700.8	3112.49	23779.4	3112.49	28967.5	3112.49	12329.3	3112.49	15445.8	3112.49	4188.08	3112.49	3870.39	3112.49	3015.77	3112.49	2000.08	3112.49	1890.45	3112.49	2129.83
	3111.37	14662.6	3111.37	23735.3	3111.37	29023.2	3111.37	12443.6	3111.37	15662.5	3111.37	4149.37	3111.37	3865.29	3111.37	3093.57	3111.37	2113.83	3111.37	1778.3	3111.37	2122.78
	3110.25	14785.4	3110.25	23955	3110.25	28826.1	3110.25	12510.9	3110.25	15566	3110.25	4218.02	3110.25	3936.22	3110.25	3133.32	3110.25	2113.48	3110.25	1860.76	3110.25	2059.81
	3109.14	14416.3	3109.14	23732	3109.14	29056.2	3109.14	12419.4	3109.14	15550	3109.14	4190.5	3109.14	4013.84	3109.14	3072.44	3109.14	1985.68	3109.14	1822.44	3109.14	2063.94
	3108.02	14624.1	3108.02	24043.4	3108.02	29538.9	3108.02	12464.4	3108.02	15433.5	3108.02	4236.77	3108.02	3995.3	3108.02	3074.17	3108.02	2077.02	3108.02	1837.79	3108.02	2043.48
	3106.9	14869.8	3106.9	24157.9	3106.9	29138.4	3106.9	12390.8	3106.9	15178.3	3106.9	4184.66	3106.9	4005.83	3106.9	3142.97	3106.9	2130.33	3106.9	1779.37	3106.9	2029.74
	3105.78	14686.4	3105.78	23928.2	3105.78	29021.9	3105.78	12500.5	3105.78	15669.8	3105.78	4172.8	3105.78	4031.99	3105.78	3149.16	3105.78	2058.46	3105.78	1861.78	3105.78	2062.93
	3104.66	14730.9	3104.66	23937.7	3104.66	29271.9	3104.66	12675	3104.66	15490.7	3104.66	4321.84	3104.66	3937.48	3104.66	3128.53	3104.66	2053.66	3104.66	1865.95	3104.66	2096.12
	3103.54	14911.7	3103.54	23726	3103.54	29099.5	3103.54	12719.9	3103.54	15579.8	3103.54	4158.03	3103.54	3952.48	3103.54	3045.35	3103.54	2115.88	3103.54	1950.54	3103.54	2030.98
	3102.42	14645.7	3102.42	23784.7	3102.42	28954	3102.42	12324.6	3102.42	15487.9	3102.42	4280.22	3102.42	3974.17	3102.42	3123.04	3102.42	2122.24	3102.42	1809.49	3102.42	1988.2
	3101.3	14618.7	3101.3	23854.5	3101.3	29324.5	3101.3	12606.3	3101.3	15599.3	3101.3	4234.85	3101.3	3875.24	3101.3	3122.53	3101.3	2039.25	3101.3	1873.97	3101.3	2050.42
	3100.18	14754.8	3100.18	23982.4	3100.18	29226	3100.18	12706.9	3100.18	15578.8	3100.18	4211.83	3100.18	3966.17	3100.18	3133.19	3100.18	2132.71	3100.18	1900.46	3100.18	2105.91
	3099.07	14759.1	3099.07	24029.8	3099.07	29129.6	3099.07	12457	3099.07	15455.7	3099.07	4159.78	3099.07	3923.1	3099.07	3034.43	3099.07	2020.72	3099.07	1871.12	3099.07	2118.97
	3097.95	14904	3097.95	23952.2	3097.95	29348.1	3097.95	12562.1	3097.95	15564.8	3097.95	4230.54	3097.95	3991.67	3097.95	3020.54	3097.95	2152.11	3097.95	1839.56	3097.95	2091.83
	3096.83	14892.6	3096.83	24236.3	3096.83	29314.3	3096.83	12551.2	3096.83	15872.5	3096.83	4218.69	3096.83	3917.36	3096.83	3118.26	3096.83	2191.93	3096.83	1868.28	3096.83	2075.86
	3095.71	14754.1	3095.71	23977.9	3095.71	29345.2	3095.71	12553.6	3095.71	15553	3095.71	4340.75	3095.71	3952.42	3095.71	3119.98	3095.71	2135.78	3095.71	1825.57	3095.71	2117.93
	3094.58	14814.1	3094.58	23822.2	3094.58	29603.7	3094.58	12625.2	3094.58	15749.1	3094.58	4295.41	3094.58	4018.72	3094.58	3173.03	3094.58	2021.63	3094.58	1852.05	3094.58	2135.43
	3093.46	14903.2	3093.46	23688.9	3093.46	29358	3093.46	12553.9	3093.46	15835.8	3093.46	4250.09	3093.46	4044.84	3093.46	3123.42	3093.46	2126.16	3093.46	1905.29	3093.46	2086
	3092.34	15048	3092.34	24028.6	3092.34	29460.2	3092.34	12692.4	3092.34	15715	3092.34	4300.7	3092.34	4019.64	3092.34	3096.15	3092.34	2094.58	3092.34	1958.51	3092.34	2056.66
	3091.22	14860.4	3091.22	23873	3091.22	28984.8	3091.22	12741.6	3091.22	15685.6	3091.22	4242.01	3091.22	4063.59	3091.22	3167.01	3091.22	2092.01	3091.22	1895.75	3091.22	2167.84
	3090.1	14891.4	3090.1	23822.3	3090.1	29361.4	3090.1	12802	3090.1	15433.3	3090.1	4279.22	3090.1	3989.33	3090.1	3244.54	3090.1	2189.79	3090.1	1828.54	3090.1	2127.35
	3088.98	14962.6	3088.98	23974.5	3088.98	29590.7	3088.98	12735.2	3088.98	15807.6	3088.98	4240.62	3088.98	4075.64	3088.98	3179.35	3088.98	2138.15	3088.98	1870.6	3088.98	2082.41
	3087.86	14663.6	3087.86	24066.4	3087.86	29202.5	3087.86	12583.8	3087.86	15800.5	3087.86	4311.26	3087.86	4057.14	3087.86	3176.6	3087.86	2146.72	3087.86	1914.88	3087.86	2039.71
	3086.74	14859.6	3086.74	24127.1	3086.74	29324.7	3086.74	12748.9	3086.74	15626.3	3086.74	4308.33	3086.74	3991.84	3086.74	3156.02	3086.74	2052.75	3086.74	1863.3	3086.74	2175.34
	3085.62	14734.6	3085.62	24034	3085.62	29616.3	3085.62	12746.8	3085.62	15817.7	3085.62	4356.65	3085.62	3966.67	3085.62	3177.79	3085.62	2063.56	3085.62	1878.6	3085.62	2130.41
	3084.49	14754.5	3084.49	23883	3084.49	29484.5	3084.49	12938.6	3084.49	15928.7	3084.49	4295.78	3084.49	4090.8	3084.49	3179.5	3084.49	2121.15	3084.49	1878.29	3084.49	2063.22
	3083.37	14783.3	3083.37	24153.1	3083.37	29448.5	3083.37	12769.4	3083.37	15465	3083.37	4355.23	3083.37	3940.87	3083.37	3194.58	3083.37	2169.82	3083.37	1920.31	3083.37	2152
	3082.25	14943.5	3082.25	24167	3082.25	29232.1	3082.25	12776.2	3082.25	15905.7	3082.25	4354.52	3082.25	3953.59	3082.25	3080.46	3082.25	2113.78	3082.25	1926.68	3082.25	2149.42
	3081.13	14952.1	3081.13	24238.8	3081.13	29545.7	3081.13	12776.4	3081.13	15992.2	3081.13	4302.58	3081.13	4204.6	3081.13	3280.39	3081.13	2202.51	3081.13	1852.87	3081.13	2164.65
	3080	14862.9	3080	24101.2	3080	29959.5	3080	12738.6	3080	15876	3080	4386.49	3080	4172.73	3080	3224.18	3080	2150.94	3080	1939.41	3080	2139.81
	3078.88	14898.3	3078.88	24119.5	3078.88	29649.6	3078.88	12990.4	3078.88	15860	3078.88	4399.13	3078.88	4127.53	3078.88	3123.47	3078.88	2159.49	3078.88	1865.62	3078.88	2146.14
	3077.76	15127.3	3077.76	24275.9	3077.76	29627	3077.76	12683.3	3077.76	16191.3	3077.76	4336.09	3077.76	4084.56	3077.76	3212	3077.76	2192.53	3077.76	1925.42	3077.76	2103.49
	3076.63	14833.3	3076.63	24200.7	3076.63	29875.8	3076.63	12908.2	3076.63	16070.7	3076.63	4328.7	3076.63	4077.21	3076.63	3144.71	3076.63	2216.65	3076.63	1813.83	3076.63	2169.92
	3075.51	14875.4	3075.51	24216.7	3075.51	29730.8	3075.51	12843.8	3075.51	15939	3075.51	4428.13	3075.51	4112.15	3075.51	3204.27	3075.51	2105.03	3075.51	1853.58	3075.51	2085
	3074.39	14893	3074.39	23988.1	3074.39	29576.8	3074.39	12904	3074.39	15889.7	3074.39	4434.08	3074.39	4187.12	3074.39	3152.58	3074.39	2155.86	3074.39	1962.3	3074.39	2073.54
	3073.26	15057.4	3073.26	24157.7	3073.26	29552	3073.26	12868.5	3073.26	15864.9	3073.26	4368.84	3073.26	4052.97	3073.26	3134.27	3073.26	2231.14	3073.26	1941.96	3073.26	2137.71
	3072.14	14959.3	3072.14	24198.2	3072.14	30092.1	3072.14	12773	3072.14	16075.8	3072.14	4432.63	3072.14	4085.67	3072.14	3284.99	3072.14	2104	3072.14	1919.4	3072.14	2112.89
	3071.01	15012.4	3071.01	24303.2	3071.01	29762.5	3071.01	12641.9	3071.01	16137.6	3071.01	4387.43	3071.01	4162.83	3071.01	3202.18	3071.01	2105.88	3071.01	1863.49	3071.01	2217.06
	3069.89	15090	3069.89	24161.4	3069.89	29933.2	3069.89	12744.4	3069.89	15799.3	3069.89	4500.1	3069.89	4253.31	3069.89	3255.01	3069.89	2181.13	3069.89	1889.87	3069.89	2163.34
	3068.77	14840.8	3068.77	24295.2	3068.77	29812.7	3068.77	12873.4	3068.77	15854.5	3068.77	4408.22	3068.77	4265.95	3068.77	3205.58	3068.77	2122.97	3068.77	1905.12	3068.77	2131.86
	3067.64	14942.8	3067.64	24195.7	3067.64	29605.6	3067.64	12955.8	3067.64	16071.9	3067.64	4420.84	3067.64	4131.89	3067.64	3267.29	3067.64	2147.07	3067.64	1904.81	3067.64	2151.52
	3066.52	14973.7	3066.52	24280.6	3066.52	29591.9	3066.52	12869.2	3066.52	16093.8	3066.52	4435.67	3066.52	4171.22	3066.52	3248.97	3066.52	2131.17	3066.52	1931.16	3066.52	2144.5
	3065.39	14977.9	3065.39	24356.6	3065.39	29655.9	3065.39	13089.3	3065.39	16100	3065.39	4392.73	3065.39	4172.76	3065.39	3226.22	3065.39	2204.14	3065.39	1968.62	3065.39	2086.38
	3064.27	15015.5	3064.27	24301.6	3064.27	30139.8	3064.27	12818.4	3064.27	16028.5	3064.27	4409.78	3064.27	4172.08	3064.27	3303.45	3064.27	2128.25	3064.27	1934.97	3064.27	2194.89
	3063.14	14930.8	3063.14	24075.5	3063.14	29839.5	3063.14	12947.3	3063.14	16252.4	3063.14	4509.01	3063.14	4231.37	3063.14	3262.93	3063.14	2230.07	3063.14	1921.33	3063.14	2181.21
	3062.01	15119.4	3062.01	24175.9	3062.01	29992.3	3062.01	12987.4	3062.01	16216.5	3062.01	4461.64	3062.01	4139.62	3062.01	3280.16	3062.01	2269.68	3062.01	1918.79	3062.01	2143.1
	3060.89	15045.9	3060.89	24438.4	3060.89	30096.1	3060.89	13094.1	3060.89	16085	3060.89	4500.88	3060.89	4356.55	3060.89	3299.61	3060.89	2191.6	3060.89	1927.36	3060.89	2187.16
	3059.76	14821.4	3059.76	24267.9	3059.76	30002.4	3059.76	13285.1	3059.76	16049.1	3059.76	4431.32	3059.76	4211.53	3059.76	3319.05	3059.76	2155.72	3059.76	2018.07	3059.76	2189.02
	3058.64	14856.7	3058.64	24321.6	3058.64	30308.3	3058.64	13112	3058.64	16146.4	3058.64	4526.04	3058.64	4341.8	3058.64	3229.72	3058.64	2204.2	3058.64	1957.81	3058.64	2146.48
	3057.51	15165	3057.51	24224.4	3057.51	30192.3	3057.51	13107.6	3057.51	16414.5	3057.51	4485.35	3057.51	4256.76	3057.51	3262.48	3057.51	2172.77	3057.51	2004.09	3057.51	2166.11
	3056.38	14962.8	3056.38	24349.2	3056.38	29885.6	3056.38	13147.6	3056.38	16320.8	3056.38	4551.19	3056.38	4287.12	3056.38	3312.98	3056.38	2214.57	3056.38	1966.04	3056.38	2150.22
	3055.26	15195.5	3055.26	24178.8	3055.26	30240.1	3055.26	12928	3055.26	16249.4	3055.26	4561.54	3055.26	4286.42	3055.26	3268.06	3055.26	2216.43	3055.26	1923.57	3055.26	2096.62
	3054.13	15175.3	3054.13	24396.7	3054.13	30035.5	3054.13	13090.1	3054.13	16047.1	3054.13	4665.05	3054.13	4325.65	3054.13	3331.86	3054.13	2213.85	3054.13	1965.4	3054.13	2185.01
	3053	15177.2	3053	24419.3	3053	30436.5	3053	13039.1	3053	16408.2	3053	4613.27	3053	4311.63	3053	3329.1	3053	2195.74	3053	1989.47	3053	2253.41
	3051.87	15097.1	3051.87	24481.8	3051.87	29810.6	3051.87	13123.5	3051.87	16434.3	3051.87	4539.34	3051.87	4282.1	3051.87	3250.94	3051.87	2206.47	3051.87	1920.4	3051.87	2093.37
	3050.75	15030.4	3050.75	24477.8	3050.75	30151.6	3050.75	13128	3050.75	16402.8	3050.75	4467.64	3050.75	4237.06	3050.75	3274.79	3050.75	2219.41	3050.75	1942.26	3050.75	2170.63
	3049.62	15209.7	3049.62	24422.8	3049.62	30109	3049.62	13097	3049.62	16258.2	3049.62	4622.09	3049.62	4240.8	3049.62	3387.32	3049.62	2216.83	3049.62	1886.52	3049.62	2139.24
	3048.49	15114.1	3048.49	24452.1	3048.49	30026.5	3048.49	13139.2	3048.49	16271.1	3048.49	4523.81	3048.49	4273.35	3048.49	3340.22	3048.49	2269.66	3048.49	1934.98	3048.49	2136.67
	3047.36	15113.8	3047.36	24598.8	3047.36	30436	3047.36	13068.4	3047.36	16264	3047.36	4538.58	3047.36	4343.56	3047.36	3284.27	3047.36	2251.56	3047.36	1998.93	3047.36	2160.7
	3046.23	14956.3	3046.23	24193.7	3046.23	30227.1	3046.23	13214.7	3046.23	16398.7	3046.23	4666.35	3046.23	4314.05	3046.23	3394.51	3046.23	2182.5	3046.23	1929.91	3046.23	2169.21
	3045.11	15303.8	3045.11	24542	3045.11	30372.8	3045.11	13099.5	3045.11	16630.8	3045.11	4709.89	3045.11	4388.66	3045.11	3329.71	3045.11	2253.04	3045.11	1991.62	3045.11	2270.76
	3043.98	15177.3	3043.98	24358.5	3043.98	30026.7	3043.98	13181.6	3043.98	16603.8	3043.98	4655.96	3043.98	4334.78	3043.98	3276.01	3043.98	2252.67	3043.98	1995.73	3043.98	2226.09
	3042.85	15059.6	3042.85	24392.2	3042.85	30407.2	3042.85	13093	3042.85	16397.3	3042.85	4646.34	3042.85	4449.24	3042.85	3284.33	3042.85	2154.86	3042.85	2050.77	3042.85	2163.72
	3041.72	15066	3041.72	24572	3041.72	30178.6	3041.72	13389.8	3041.72	16571.7	3041.72	4621.22	3041.72	4384.29	3041.72	3394.51	3041.72	2238.65	3041.72	2015	3041.72	2145.65
	3040.59	15282.7	3040.59	24218.1	3040.59	30229	3040.59	13274.7	3040.59	16569	3040.59	4717.88	3040.59	4354.79	3040.59	3351.88	3040.59	2216.14	3040.59	1979.25	3040.59	2136.44
	3039.46	15087.7	3039.46	24670.2	3039.46	30414.4	3039.46	13257	3039.46	16566.3	3039.46	4785.73	3039.46	4385.07	3039.46	3278.29	3039.46	2235.7	3039.46	2014.34	3039.46	2164.87
	3038.33	15291	3038.33	24772.4	3038.33	30028.7	3038.33	13272.6	3038.33	16727.4	3038.33	4700.84	3038.33	4351.15	3038.33	3341.93	3038.33	2241.97	3038.33	2038.36	3038.33	2226.48
	3037.2	15326.1	3037.2	24571.4	3037.2	30450.9	3037.2	13321.3	3037.2	16753.4	3037.2	4744.33	3037.2	4469.93	3037.2	3427.69	3037.2	2250.46	3037.2	2004.83	3037.2	2230.54
	3036.07	15067	3036.07	24697.9	3036.07	30521.1	3036.07	13447.4	3036.07	16551.5	3036.07	4686.02	3036.07	4431.59	3036.07	3343.05	3036.07	2194.78	3036.07	2011.14	3036.07	2210.26
	3034.94	15323.3	3034.94	24496.9	3034.94	30527.2	3034.94	13436.4	3034.94	16566.5	3034.94	4663.14	3034.94	4295.92	3034.94	3426.56	3034.94	2198.84	3034.94	2052.84	3034.94	2207.69
	3033.81	15179.2	3033.81	24674.3	3033.81	30619.5	3033.81	13502.7	3033.81	16495.2	3033.81	4649.1	3033.81	4388.11	3033.81	3445.91	3033.81	2260.41	3033.81	1968.46	3033.81	2225.02
	3032.68	15265.2	3032.68	24511	3032.68	30590.1	3032.68	13308.1	3032.68	16525.7	3032.68	4754.48	3032.68	4436.05	3032.68	3425.44	3032.68	2273.31	3032.68	1946.02	3032.68	2180.43
	3031.55	15161	3031.55	24522.5	3031.55	30476.8	3031.55	13432	3031.55	16593.7	3031.55	4711.7	3031.55	4508.28	3031.55	3396.14	3031.55	2224.29	3031.55	2014.24	3031.55	2244.19
	3030.42	15275.7	3030.42	24931.9	3030.42	30480.6	3030.42	13516	3030.42	16655.1	3030.42	4569.44	3030.42	4483.23	3030.42	3430.95	3030.42	2336.67	3030.42	2066.97	3030.42	2257.09
	3029.29	15244.4	3029.29	24983	3029.29	30316.5	3029.29	13531.5	3029.29	16491.1	3029.29	4650.47	3029.29	4509.01	3029.29	3483.43	3029.29	2232.4	3029.29	2031.27	3029.29	2256.72
	3028.16	15295	3028.16	24897.2	3028.16	30607.7	3028.16	13337	3028.16	16674	3028.16	4808.83	3028.16	4548.05	3028.16	3434.24	3028.16	2289.5	3028.16	2064.08	3028.16	2223.2
	3027.03	15345.5	3027.03	24753.9	3027.03	30697.6	3027.03	13330.4	3027.03	16839.2	3027.03	4748.38	3027.03	4562.78	3027.03	3442.52	3027.03	2187.48	3027.03	1984.2	3027.03	2269.23
	3025.89	15305.4	3025.89	24544.4	3025.89	30407.6	3025.89	13504.9	3025.89	16626.5	3025.89	4858.06	3025.89	4548.77	3025.89	3366.84	3025.89	2244.56	3025.89	1977.25	3025.89	2213.63
	3024.76	15170.4	3024.76	24635.3	3024.76	30581.6	3024.76	13562.4	3024.76	16778.4	3024.76	4667.3	3024.76	4426.54	3024.76	3472.32	3024.76	2248.61	3024.76	1979.13	3024.76	2217.69
	3023.63	15269.5	3023.63	24710.8	3023.63	30373.4	3023.63	13637.4	3023.63	16786.7	3023.63	4841.01	3023.63	4578.2	3023.63	3423.16	3023.63	2294.62	3023.63	1976.6	3023.63	2195.24
	3022.5	15267	3022.5	24565.4	3022.5	30670.9	3022.5	13507.1	3022.5	16702.3	3022.5	4645.9	3022.5	4584.07	3022.5	3537.42	3022.5	2250.08	3022.5	2016.02	3022.5	2181.63
	3021.37	15443.3	3021.37	24711.5	3021.37	30471.6	3021.37	13438.7	3021.37	16628.9	3021.37	4786.44	3021.37	4539.17	3021.37	3446.32	3021.37	2287.25	3021.37	2009.07	3021.37	2329.19
	3020.23	15189.1	3020.23	24844.3	3020.23	31016.2	3020.23	13518.1	3020.23	16842.5	3020.23	4664.24	3020.23	4675.28	3020.23	3417.06	3020.23	2264.8	3020.23	2046.26	3020.23	2278.04
	3019.1	15400.7	3019.1	24749.8	3019.1	30896.4	3019.1	13427.6	3019.1	16945.7	3019.1	4919.5	3019.1	4515.61	3019.1	3462.85	3019.1	2293.12	3019.1	2072.41	3019.1	2180.56
	3017.97	15230.5	3017.97	24675.1	3017.97	30884.7	3017.97	13566.7	3017.97	16726.6	3017.97	4768.63	3017.97	4514.87	3017.97	3396.08	3017.97	2292.74	3017.97	2096.35	3017.97	2259.64
	3016.83	15243.4	3016.83	24788	3016.83	30462.6	3016.83	13637.2	3016.83	16935.7	3016.83	4845.07	3016.83	4593.55	3016.83	3388.9	3016.83	2316.63	3016.83	2071.73	3016.83	2206.32
	3015.7	15355.7	3015.7	24680.2	3015.7	30468.7	3015.7	13460.7	3015.7	16875.6	3015.7	4947.96	3015.7	4667.8	3015.7	3476.59	3015.7	2228.01	3015.7	2011.83	3015.7	2285.37
	3014.57	15434.7	3014.57	24826.2	3014.57	30801.1	3014.57	13707.8	3014.57	16753.7	3014.57	4794.96	3014.57	4572.2	3014.57	3575.27	3014.57	2267.35	3014.57	2086.49	3014.57	2265.14
	3013.43	15273.4	3013.43	24808.9	3013.43	30615.2	3013.43	13762.9	3013.43	16823.7	3013.43	4802.99	3013.43	4697.14	3013.43	3493.09	3013.43	2278	3013.43	2072.92	3013.43	2163.33
	3012.3	15233.4	3012.3	24696.7	3012.3	30883.6	3012.3	13809.1	3012.3	16825.4	3012.3	4859.53	3012.3	4733.86	3012.3	3593.94	3012.3	2275.43	3012.3	2063.76	3012.3	2277.63
	3011.17	15314.7	3011.17	24959.4	3011.17	30596.4	3011.17	13758.3	3011.17	16954.9	3011.17	4887.39	3011.17	4633.88	3011.17	3522.8	3011.17	2354.41	3011.17	2061.22	3011.17	2292.69
	3010.03	15360.7	3010.03	24732.7	3010.03	30864.7	3010.03	13626	3010.03	16954.3	3010.03	4853.53	3010.03	4538.34	3010.03	3513.41	3010.03	2318.76	3010.03	2100.55	3010.03	2199.74
	3008.9	15186.3	3008.9	24627.3	3008.9	30764.8	3008.9	13630.4	3008.9	16991.2	3008.9	4971.74	3008.9	4630.15	3008.9	3497.41	3008.9	2316.18	3008.9	2018.67	3008.9	2254.47
	3007.76	15285.1	3007.76	24810.5	3007.76	30861.1	3007.76	13720.7	3007.76	16809.9	3007.76	4999.57	3007.76	4673.46	3007.76	3540.9	3007.76	2362.07	3007.76	2018.34	3007.76	2313.59
	3006.63	15348.7	3006.63	24802.1	3006.63	30979.4	3006.63	13619.3	3006.63	16970.2	3006.63	4976.72	3006.63	4787.25	3006.63	3423.56	3006.63	2308.81	3006.63	1984.96	3006.63	2236.11
	3005.49	15330.8	3005.49	24769.4	3005.49	30831.2	3005.49	13861.6	3005.49	16676.6	3005.49	4967.09	3005.49	4638.89	3005.49	3423	3005.49	2290.81	3005.49	2145.43	3005.49	2235.74
	3004.36	15286.4	3004.36	24943.7	3004.36	30971.5	3004.36	13529	3004.36	17057.1	3004.36	4809.91	3004.36	4710.8	3004.36	3426.84	3004.36	2374.12	3004.36	2083.41	3004.36	2334.48
	3003.22	15369.8	3003.22	24457.4	3003.22	30860.7	3003.22	13863.6	3003.22	17038.9	3003.22	4943.44	3003.22	4641.77	3003.22	3609.04	3003.22	2415.57	3003.22	2078.67	3003.22	2336.3
	3002.09	15517	3002.09	24792.4	3002.09	30987.7	3002.09	13826.1	3002.09	17044.9	3002.09	5116.55	3002.09	4605.78	3002.09	3553.41	3002.09	2401.96	3002.09	2109.15	3002.09	2305.09
	3000.95	15510	3000.95	24632	3000.95	30888	3000.95	13823.9	3000.95	17075.1	3000.95	4970.43	3000.95	4622.63	3000.95	3486.79	3000.95	2326.73	3000.95	2051.57	3000.95	2322.32
	2999.82	15316	2999.82	24764.4	2999.82	30676	2999.82	13821.6	2999.82	17178	2999.82	4989.42	2999.82	4624.07	2999.82	3528.03	2999.82	2372.56	2999.82	2024.82	2999.82	2319.74
	2998.68	15313.5	2998.68	24940.8	2998.68	30827.2	2998.68	14028.4	2998.68	16884.7	2998.68	5085.43	2998.68	4713.54	2998.68	3562.66	2998.68	2347.97	2998.68	2105.91	2998.68	2354.57
	2997.54	15216.4	2997.54	24842.1	2997.54	31117	2997.54	13744.5	2997.54	16930.3	2997.54	4937.18	2997.54	4699.56	2997.54	3581.88	2997.54	2345.38	2997.54	2145.17	2997.54	2316.78
	2996.41	15418.5	2996.41	24699.4	2996.41	30806.1	2996.41	13724.6	2996.41	17204.7	2996.41	5000.16	2996.41	4703.19	2996.41	3546.09	2996.41	2318.6	2996.41	2125.01	2996.41	2334
	2995.27	15380.7	2995.27	24972.5	2995.27	30669.1	2995.27	13794.9	2995.27	17078.7	2995.27	5124.71	2995.27	4678.22	2995.27	3523.51	2995.27	2340.21	2995.27	2080.68	2995.27	2357.81
	2994.13	15063.7	2994.13	24733.1	2994.13	30543.1	2994.13	13739.9	2994.13	17001.1	2994.13	4908.36	2994.13	4695.05	2994.13	3626.29	2994.13	2304.64	2994.13	2130.91	2994.13	2243.07
	2993	15265.7	2993	24898.4	2993	30883.3	2993	14069.6	2993	16965.4	2993	5054.87	2993	4692.08	2993	3531.15	2993	2376.82	2993	2123.97	2993	2374.62
	2991.86	15434.7	2991.86	24852.5	2991.86	31016.7	2991.86	13816.7	2991.86	17083.5	2991.86	5051.84	2991.86	4711.09	2991.86	3519.58	2991.86	2396.22	2991.86	2070.86	2991.86	2303.89
	2990.72	15236.6	2990.72	25241.9	2990.72	30897.3	2990.72	13834.2	2990.72	17373	2990.72	4945.51	2990.72	4628.99	2990.72	3565.16	2990.72	2305.7	2990.72	2156.24	2990.72	2354.06
	2989.58	15587.9	2989.58	25081.7	2989.58	31410.9	2989.58	13752.8	2989.58	17181.2	2989.58	5054.58	2989.58	4804.04	2989.58	3608.53	2989.58	2388.84	2989.58	2144.9	2989.58	2338.29
	2988.45	15396.3	2988.45	24882	2988.45	31008	2988.45	13959.3	2988.45	17081.7	2988.45	5106.48	2988.45	4860.38	2988.45	3563.99	2988.45	2401.63	2988.45	2129.16	2988.45	2335.71
	2987.31	15308.1	2987.31	25110.8	2987.31	31029.3	2987.31	14053.7	2987.31	17175.5	2987.31	5050.72	2987.31	4705.8	2987.31	3653.48	2987.31	2396.84	2987.31	2172.75	2987.31	2335.33
	2986.17	15433	2986.17	25078.1	2986.17	31116.4	2986.17	13693.3	2986.17	16983.8	2986.17	4942.26	2986.17	4759.94	2986.17	3696.81	2986.17	2420.61	2986.17	2102.11	2986.17	2308.58
	2985.03	15371.2	2985.03	24716	2985.03	31054.2	2985.03	13972.2	2985.03	17191.8	2985.03	4985.37	2985.03	4752.57	2985.03	3694	2985.03	2376.29	2985.03	2176.43	2985.03	2264.28
	2983.89	15539.9	2983.89	24995.2	2983.89	31295.1	2983.89	14042.4	2983.89	17265.9	2983.89	5122.89	2983.89	4721.05	2983.89	3620.93	2983.89	2347.35	2983.89	2086.04	2983.89	2307.82
	2982.75	15326.6	2982.75	24923	2982.75	30932.1	2982.75	13879.8	2982.75	17456.2	2982.75	5170.35	2982.75	4696.12	2982.75	3572.04	2982.75	2276.71	2982.75	2206.45	2982.75	2335.99
	2981.62	15405.3	2981.62	24837.7	2981.62	30909.4	2981.62	14070.7	2981.62	17091.2	2981.62	5031.2	2981.62	4706.33	2981.62	3593.4	2981.62	2366.33	2981.62	2181.94	2981.62	2331.21
	2980.48	15523.5	2980.48	24772.2	2980.48	30884.6	2980.48	13995.9	2980.48	17222.2	2980.48	5175.23	2980.48	4802.12	2980.48	3660.85	2980.48	2392.28	2980.48	2159.64	2980.48	2370.33
	2979.34	15262	2979.34	24913	2979.34	31079.2	2979.34	13980.5	2979.34	17118.5	2979.34	5090.99	2979.34	4794.75	2979.34	3530.78	2979.34	2326.06	2979.34	2124.17	2979.34	2365.56
	2978.2	15268.3	2978.2	24847.4	2978.2	30992.9	2978.2	13916.8	2978.2	17352.6	2978.2	5085.77	2978.2	4859.78	2978.2	3615.77	2978.2	2358.59	2978.2	2178.67	2978.2	2312.51
	2977.06	15360.1	2977.06	25007.9	2977.06	31095.3	2977.06	14296.2	2977.06	17457.2	2977.06	5139.77	2977.06	4867.76	2977.06	3555.94	2977.06	2386.72	2977.06	2156.38	2977.06	2279.23
	2975.92	15416.8	2975.92	25065.2	2975.92	30963	2975.92	14013.1	2975.92	17193.4	2975.92	5031.46	2975.92	4860.38	2975.92	3704.5	2975.92	2364.39	2975.92	2206.47	2975.92	2373.16
	2974.78	15295.8	2974.78	25056.7	2974.78	31100.4	2974.78	14164.3	2974.78	17267.3	2974.78	5252.12	2974.78	4826.69	2974.78	3756.53	2974.78	2410.05	2974.78	2166.64	2974.78	2399.09
	2973.64	15464.3	2973.64	24945.1	2973.64	31001	2973.64	14240.9	2973.64	17518.8	2973.64	5165.74	2973.64	4703.11	2973.64	3615.58	2973.64	2411.85	2973.64	2175.05	2973.64	2392.12
	2972.5	15187.8	2972.5	24936.6	2972.5	31169.1	2972.5	14036.9	2972.5	17178.3	2972.5	5112.28	2972.5	4886.48	2972.5	3718.02	2972.5	2437.76	2972.5	2141.81	2972.5	2363.22
	2971.36	15314.6	2971.36	25035.5	2971.36	30872.5	2971.36	14120	2971.36	17364	2971.36	5337.2	2971.36	4806.77	2971.36	3682.34	2971.36	2424.21	2971.36	2119.54	2971.36	2391.33
	2970.22	15472.1	2970.22	25147.6	2970.22	30751.3	2970.22	14025.7	2970.22	17518.9	2970.22	5150.05	2970.22	4880.49	2970.22	3725.57	2970.22	2417.23	2970.22	2189.32	2970.22	2316.43
	2969.08	15342.4	2969.08	25053.6	2969.08	31239.2	2969.08	13981.7	2969.08	17467.8	2969.08	5142.63	2969.08	4833.67	2969.08	3646.07	2969.08	2351.1	2969.08	2164.86	2969.08	2410.26
	2967.93	15633.5	2967.93	25067	2967.93	31210	2967.93	14110.9	2967.93	17213	2967.93	5126.45	2967.93	5045.39	2967.93	3627.95	2967.93	2477.78	2967.93	2179.83	2967.93	2427.39
	2966.79	15580.5	2966.79	24933.6	2966.79	31377.9	2966.79	14031.9	2966.79	17440.2	2966.79	5191.32	2966.79	4849.61	2966.79	3522.21	2966.79	2405.09	2966.79	2186.05	2966.79	2367.85
	2965.65	15380.8	2965.65	25091.6	2965.65	31425.3	2965.65	14270.5	2965.65	17288.4	2965.65	5203.6	2965.65	4927.65	2965.65	3696.83	2965.65	2409.07	2965.65	2260.15	2965.65	2391.55
	2964.51	15395.8	2964.51	24881.7	2964.51	31163.9	2964.51	14130.2	2964.51	17392.8	2964.51	5316.61	2964.51	4966.26	2964.51	3632.73	2964.51	2373.64	2964.51	2198.47	2964.51	2443.71
	2963.37	15454.6	2963.37	25317.6	2963.37	31215.7	2963.37	14035.9	2963.37	17422.8	2963.37	5263.19	2963.37	4963.25	2963.37	3791.95	2963.37	2421.42	2963.37	2235.32	2963.37	2344.79
	2962.23	15515.5	2962.23	25039.8	2962.23	31431.7	2962.23	14230.6	2962.23	17336.8	2962.23	5109.1	2962.23	4920.84	2962.23	3804.46	2962.23	2405.7	2962.23	2171.48	2962.23	2381.62
	2961.08	15156.2	2961.08	24849.7	2961.08	31080.7	2961.08	14040	2961.08	17513.4	2961.08	5217.69	2961.08	4911.28	2961.08	3716.29	2961.08	2339.64	2961.08	2225.83	2961.08	2449.07
	2959.94	15442.6	2959.94	25292	2959.94	31506.7	2959.94	14158.1	2959.94	17149.5	2959.94	5271.54	2959.94	4923.6	2959.94	3728.81	2959.94	2461.8	2959.94	2242.97	2959.94	2485.87
	2958.8	15416	2958.8	25042.8	2958.8	31333	2958.8	14096.7	2958.8	17496.7	2958.8	5159.09	2958.8	4938.11	2958.8	3671.31	2958.8	2432.95	2958.8	2262.3	2958.8	2378.26
	2957.66	15221	2957.66	24857.1	2957.66	31111.3	2957.66	14192.8	2957.66	17478.5	2957.66	5276.36	2957.66	4981.05	2957.66	3777.89	2957.66	2406.3	2957.66	2150.36	2957.66	2386.61
	2956.51	15389.1	2956.51	25036.7	2956.51	31069	2956.51	14131.4	2956.51	17556.6	2956.51	5220.82	2956.51	5004.28	2956.51	3764.15	2956.51	2370.91	2956.51	2195.94	2956.51	2443.09
	2955.37	15574.6	2955.37	24866.4	2955.37	31376.6	2955.37	14124.7	2955.37	17350.3	2955.37	5346.79	2955.37	4942.23	2955.37	3789.77	2955.37	2488.61	2955.37	2208.7	2955.37	2359.59
	2954.23	15379.6	2954.23	25196.9	2954.23	31388.9	2954.23	14122.4	2954.23	17391.2	2954.23	5258.45	2954.23	4853.96	2954.23	3885.35	2954.23	2402.93	2954.23	2326.4	2954.23	2337.33
	2953.08	15552	2953.08	24917.3	2953.08	31276.6	2953.08	14295	2953.08	17351.1	2953.08	5353.78	2953.08	4918.74	2953.08	3692.34	2953.08	2446.25	2953.08	2240.76	2953.08	2444.07
	2951.94	15440.1	2951.94	25044.3	2951.94	31389.5	2951.94	14196.4	2951.94	17392	2951.94	5326.67	2951.94	4972.58	2951.94	3770.42	2951.94	2437.11	2951.94	2209.79	2951.94	2391.21
	2950.79	15402.6	2950.79	25241.2	2950.79	31482.7	2950.79	14226.9	2950.79	17249.3	2950.79	5334.53	2950.79	4991.43	2950.79	3793.83	2950.79	2427.97	2950.79	2181.02	2950.79	2438.89
	2949.65	15402.3	2949.65	25014.2	2949.65	31575.8	2949.65	14167.7	2949.65	17537	2949.65	5451.65	2949.65	4997.16	2949.65	3819.43	2949.65	2362.02	2949.65	2281.17	2949.65	2355.46
	2948.51	15631.3	2948.51	25309.4	2948.51	31481.1	2948.51	14255	2948.51	17075.4	2948.51	5214.8	2948.51	4917.69	2948.51	3840.65	2948.51	2449.01	2948.51	2213.07	2948.51	2438.09
	2947.36	15458.4	2947.36	24920.8	2947.36	31408.2	2947.36	14198	2947.36	17282.3	2947.36	5205.21	2947.36	5076.33	2947.36	3820.36	2947.36	2442.06	2947.36	2238.92	2947.36	2356.87
	2946.22	15521.3	2946.22	24997.5	2946.22	31258.9	2946.22	14252.5	2946.22	17419.2	2946.22	5184.7	2946.22	5051.48	2946.22	3800.07	2946.22	2500.62	2946.22	2286.6	2946.22	2463.49
	2945.07	15492.6	2945.07	25113.5	2945.07	31576.9	2945.07	14219.5	2945.07	17625.9	2945.07	5354.16	2945.07	5017.89	2945.07	3840.93	2945.07	2456.54	2945.07	2253.46	2945.07	2456.54
	2943.93	15704	2943.93	25142.1	2943.93	31425.4	2943.93	14147.3	2943.93	17474.6	2943.93	5340.18	2943.93	5017.06	2943.93	3715.86	2943.93	2486.7	2943.93	2157.03	2943.93	2464.87
	2942.78	15609.7	2942.78	24985.1	2942.78	31470.4	2942.78	14252	2942.78	17463	2942.78	5304.38	2942.78	5048.98	2942.78	3693.42	2942.78	2466.64	2942.78	2230.89	2942.78	2503.75
	2941.64	15565.7	2941.64	25046.5	2941.64	31653	2941.64	14339.1	2941.64	17294.2	2941.64	5436.64	2941.64	5063.43	2941.64	3780.11	2941.64	2426.95	2941.64	2230.53	2941.64	2320.01
	2940.49	15652.6	2940.49	25105.7	2940.49	31089.1	2940.49	14445.8	2940.49	17450.7	2940.49	5324.45	2940.49	5042.95	2940.49	3768.58	2940.49	2485.47	2940.49	2299.99	2940.49	2404.73
	2939.34	15434	2939.34	24916.1	2939.34	31764.7	2939.34	14334.4	2939.34	17508.9	2939.34	5229.76	2939.34	4965.76	2939.34	3763.59	2939.34	2478.52	2939.34	2212.34	2939.34	2338.88
	2938.2	15542.7	2938.2	25182.5	2938.2	31722.4	2938.2	14055	2938.2	17346.8	2938.2	5239.8	2938.2	5039.11	2938.2	3848.05	2938.2	2510.83	2938.2	2231.61	2938.2	2375.58
	2937.05	15459.5	2937.05	25176.1	2937.05	31459.8	2937.05	14203.2	2937.05	17551.1	2937.05	5509.39	2937.05	5068.82	2937.05	3681.65	2937.05	2425.35	2937.05	2185.44	2937.05	2449.35
	2935.91	15443.8	2935.91	25311.6	2935.91	31476.4	2935.91	14445.1	2935.91	17430.5	2935.91	5386.37	2935.91	5015.64	2935.91	3818.43	2935.91	2531.81	2935.91	2298.47	2935.91	2396.61
	2934.76	15620.1	2934.76	25122.1	2934.76	31698	2934.76	14362	2934.76	17700.1	2934.76	5381.12	2934.76	5121.65	2934.76	3721.87	2934.76	2537.93	2934.76	2245.77	2934.76	2365.69
	2933.61	15611	2933.61	25259.6	2933.61	31675.3	2933.61	14146	2933.61	17442.1	2933.61	5262.51	2933.61	5035.79	2933.61	3806.27	2933.61	2493.92	2933.61	2258.48	2933.61	2389.28
	2932.47	15501.6	2932.47	25434.2	2932.47	31412.9	2932.47	14291.9	2932.47	17945	2932.47	5466.53	2932.47	5170.1	2932.47	3796.93	2932.47	2456.45	2932.47	2238.49	2932.47	2454.27
	2931.32	15640.7	2931.32	25277.4	2931.32	31536.3	2931.32	14245.9	2931.32	17573.7	2931.32	5289.11	2931.32	5156.17	2931.32	3798.48	2931.32	2547.58	2931.32	2218.5	2931.32	2480.02
	2930.17	15718.7	2930.17	25136	2930.17	31579.1	2930.17	14110.7	2930.17	17596.9	2930.17	5423.33	2930.17	5100.85	2930.17	3780.42	2930.17	2442.57	2930.17	2283.51	2930.17	2442.57
	2929.02	15489.6	2929.02	25038.2	2929.02	31432.3	2929.02	14293.5	2929.02	17602.8	2929.02	5324.4	2929.02	4951.87	2929.02	3842.98	2929.02	2474.84	2929.02	2235.2	2929.02	2381.17
	2927.88	15820.3	2927.88	24914.3	2927.88	31884.5	2927.88	14369.6	2927.88	17484.4	2927.88	5539.16	2927.88	5031.64	2927.88	3798.78	2927.88	2507.11	2927.88	2226.12	2927.88	2385.13
	2926.73	15547.6	2926.73	25225.9	2926.73	31506.8	2926.73	14356.3	2926.73	17477.2	2926.73	5470.74	2926.73	5122.28	2926.73	3785.09	2926.73	2478.38	2926.73	2210.51	2926.73	2487.1
	2925.58	15582.1	2925.58	25167.3	2925.58	31736.8	2925.58	14251.6	2925.58	17692	2925.58	5347.9	2925.58	5027.81	2925.58	3862.85	2925.58	2545.48	2925.58	2225.39	2925.58	2454.02
	2924.43	15522.9	2924.43	25076.1	2924.43	31424.6	2924.43	14308.1	2924.43	17393	2924.43	5401.44	2924.43	5029.16	2924.43	3825.21	2924.43	2468.86	2924.43	2294.69	2924.43	2425.32
	2923.28	15650.9	2923.28	25061.1	2923.28	31595.7	2923.28	14207.7	2923.28	17512.1	2923.28	5232.94	2923.28	5217.71	2923.28	3728.8	2923.28	2435.8	2923.28	2244.24	2923.28	2355.26
	2922.13	15583.1	2922.13	25063.5	2922.13	31999.7	2922.13	14390.4	2922.13	17589.7	2922.13	5273.43	2922.13	5114.55	2922.13	3858.77	2922.13	2463.69	2922.13	2278.7	2922.13	2470.22
	2920.99	15345.5	2920.99	25011.5	2920.99	31709.4	2920.99	14368.4	2920.99	17615.1	2920.99	5342.2	2920.99	5163.76	2920.99	3777.62	2920.99	2500.28	2920.99	2289.2	2920.99	2421.94
	2919.84	15406.1	2919.84	25118.3	2919.84	31976.1	2919.84	14294.3	2919.84	17599.1	2919.84	5395.71	2919.84	5088.94	2919.84	3829.21	2919.84	2484.64	2919.84	2269.24	2919.84	2369.32
	2918.69	15453.5	2918.69	25218.6	2918.69	31601	2918.69	14542.1	2918.69	17522.3	2918.69	5479.66	2918.69	5101.15	2918.69	3887.31	2918.69	2471.17	2918.69	2266.69	2918.69	2436.37
	2917.54	15681.5	2917.54	25070.9	2917.54	31561	2917.54	14233	2917.54	17649.9	2917.54	5443.95	2917.54	5085.08	2917.54	3832.3	2917.54	2459.89	2917.54	2255.45	2917.54	2383.77
	2916.39	15446.3	2916.39	25103.7	2916.39	31629.7	2916.39	14398.1	2916.39	17573	2916.39	5419.13	2916.39	5066.85	2916.39	3853.41	2916.39	2568.22	2916.39	2281.17	2916.39	2455.14
	2915.24	15876.4	2915.24	24930	2915.24	31831.1	2915.24	14445.7	2915.24	17537.5	2915.24	5326.92	2915.24	4989.91	2915.24	3798.42	2915.24	2515.61	2915.24	2191.65	2915.24	2493.87
	2914.09	15465.1	2914.09	25165	2914.09	31756.3	2914.09	14423.8	2914.09	17608.6	2914.09	5321.7	2914.09	5186.91	2914.09	3886.93	2914.09	2473.89	2914.09	2323.89	2914.09	2423.89
	2912.94	15612.5	2912.94	25078.3	2912.94	31229.4	2912.94	14564.9	2912.94	17510	2912.94	5438.19	2912.94	5099.12	2912.94	3745	2912.94	2497.39	2912.94	2214.83	2912.94	2332.21
	2911.79	15768.6	2911.79	25163.2	2911.79	31861	2911.79	14303.9	2911.79	17607.1	2911.79	5526.39	2911.79	5109.14	2911.79	3933.45	2911.79	2516.54	2911.79	2227.51	2911.79	2447
	2910.64	15533.5	2910.64	25074.3	2910.64	31838.3	2910.64	14349.3	2910.64	17817.1	2910.64	5464.64	2910.64	5067.02	2910.64	3858.93	2910.64	2483.53	2910.64	2251.04	2910.64	2381.41
	2909.49	15541.8	2909.49	25235.3	2909.49	31828.7	2909.49	14236.1	2909.49	17547	2909.49	5505.02	2909.49	5127.01	2909.49	3825.7	2909.49	2526.57	2909.49	2261.53	2909.49	2437.5
	2908.34	15597.9	2908.34	24890.1	2908.34	32082	2908.34	14359.8	2908.34	17650.5	2908.34	5430.26	2908.34	5128.34	2908.34	3907.61	2908.34	2452.3	2908.34	2204.68	2908.34	2404.52
	2907.18	15868.9	2907.18	24968.6	2907.18	32059.3	2907.18	14311.8	2907.18	17502.1	2907.18	5485.83	2907.18	5192.64	2907.18	3750.6	2907.18	2467.1	2907.18	2173.92	2907.18	2423.67
	2906.03	15540.6	2906.03	25344.4	2906.03	31593.7	2906.03	14392	2906.03	17629.5	2906.03	5411.1	2906.03	5230.87	2906.03	3891.12	2906.03	2458.01	2906.03	2258.24	2906.03	2464.52
	2904.88	15570.6	2904.88	25153.5	2904.88	31694.8	2904.88	14409.1	2904.88	17698.2	2904.88	5336.39	2904.88	5080.21	2904.88	3823.18	2904.88	2488	2904.88	2242.67	2904.88	2451.09
	2903.73	15769.9	2903.73	25132	2903.73	31889.3	2903.73	14237.4	2903.73	17554.2	2903.73	5350.7	2903.73	5033.78	2903.73	3868.13	2903.73	2485.42	2903.73	2151.13	2903.73	2442
	2902.58	15517.7	2902.58	25145.2	2902.58	32016.4	2902.58	14321.9	2902.58	17592.5	2902.58	5475.7	2902.58	5074.19	2902.58	3782.85	2902.58	2461.13	2902.58	2261.46	2902.58	2465.47
	2901.43	15699.6	2901.43	25099.9	2901.43	31642.3	2901.43	14436.7	2901.43	17706.8	2901.43	5372.81	2901.43	4956.17	2901.43	3960.17	2901.43	2517.15	2901.43	2206.84	2901.43	2445.54
	2900.27	15840.2	2900.27	25215	2900.27	32170.8	2900.27	14412.6	2900.27	17695.2	2900.27	5380.6	2900.27	5172.32	2900.27	3864.05	2900.27	2429.95	2900.27	2239.02	2900.27	2510.22
	2899.12	15692.3	2899.12	25050.4	2899.12	31725.1	2899.12	14436.3	2899.12	17514.4	2899.12	5416.59	2899.12	5219.19	2899.12	3826.54	2899.12	2503.3	2899.12	2273.36	2899.12	2449.07
	2897.97	15665.8	2897.97	25089.6	2897.97	31947.6	2897.97	14522.8	2897.97	17459.5	2897.97	5383.16	2897.97	4990.59	2897.97	3908.32	2897.97	2535.42	2897.97	2307.69	2897.97	2466.02
	2896.82	15537.5	2896.82	25037.7	2896.82	32172.2	2896.82	14579	2896.82	17721.2	2896.82	5325.89	2896.82	5009.28	2896.82	3801.42	2896.82	2433.08	2896.82	2298.63	2896.82	2443.92
	2895.66	15610.8	2895.66	25148.5	2895.66	31794	2895.66	14203.6	2895.66	17700.9	2895.66	5487.62	2895.66	5010.63	2895.66	3776.94	2895.66	2506.4	2895.66	2280.91	2895.66	2384.98
	2894.51	15662.4	2894.51	25194.2	2894.51	31842.9	2894.51	14296.7	2894.51	17706.6	2894.51	5491.05	2894.51	5085.67	2894.51	3867.37	2894.51	2549.34	2894.51	2287.03	2894.51	2378.08
	2893.36	15659.8	2893.36	25148.9	2893.36	31995.9	2893.36	14409.2	2893.36	18000.7	2893.36	5511.82	2893.36	5028.48	2893.36	3923.08	2893.36	2405.87	2893.36	2301.83	2893.36	2401.53
	2892.2	15811.1	2892.2	25055.9	2892.2	31992.7	2892.2	14348.3	2892.2	17928.3	2892.2	5400.39	2892.2	5164.18	2892.2	3935.44	2892.2	2401.14	2892.2	2236.44	2892.2	2403.3
	2891.05	15518.1	2891.05	25268.4	2891.05	31898.6	2891.05	14454.3	2891.05	17637.2	2891.05	5455.83	2891.05	5187.16	2891.05	3910.95	2891.05	2500.41	2891.05	2292.4	2891.05	2398.57
	2889.89	15543.7	2889.89	25318.4	2889.89	31795.9	2889.89	14441.1	2889.89	17686.3	2889.89	5385.61	2889.89	5112.64	2889.89	3938.47	2889.89	2452.34	2889.89	2287.69	2889.89	2422.01
	2888.74	15684.1	2888.74	25125.8	2888.74	31959.6	2888.74	14624.9	2888.74	17629.2	2888.74	5506.01	2888.74	5105.3	2888.74	3864.17	2888.74	2467.09	2888.74	2332.8	2888.74	2469.26
	2887.59	15603.6	2887.59	25318.7	2887.59	31999.8	2887.59	14457.9	2887.59	17825.5	2887.59	5355.67	2887.59	5078.47	2887.59	3835.38	2887.59	2499.17	2887.59	2247.95	2887.59	2460.19
	2886.43	15447.3	2886.43	25567.9	2886.43	31901.4	2886.43	14531.3	2886.43	17803.1	2886.43	5330.97	2886.43	4988.85	2886.43	3882.39	2886.43	2500.92	2886.43	2217.27	2886.43	2461.95
	2885.28	15496.7	2885.28	25169.6	2885.28	31937.2	2885.28	14392.5	2885.28	17837	2885.28	5369.06	2885.28	5081.12	2885.28	3920.71	2885.28	2483.19	2885.28	2238.55	2885.28	2403.09
	2884.12	15717.1	2884.12	25074.6	2884.12	31919	2884.12	14405.3	2884.12	18057	2884.12	5439.6	2884.12	5173.36	2884.12	3982.84	2884.12	2407.02	2884.12	2285.8	2884.12	2463.3
	2882.97	15645.2	2882.97	25046.6	2882.97	32104.2	2882.97	14472.2	2882.97	17701.2	2882.97	5462.51	2882.97	5090.27	2882.97	3860.98	2882.97	2462.89	2882.97	2224.83	2882.97	2469.38
	2881.81	15724.9	2881.81	25397.4	2881.81	32241.7	2881.81	14266.4	2881.81	17737.3	2881.81	5448.63	2881.81	5158.67	2881.81	3905.79	2881.81	2455.99	2881.81	2211.48	2881.81	2471.14
	2880.65	15830.4	2880.65	25101.1	2880.65	32087.1	2880.65	14313.8	2880.65	17907.4	2880.65	5480.18	2880.65	5064.79	2880.65	3922.45	2880.65	2479.39	2880.65	2217.6	2880.65	2457.75
	2879.5	15652.6	2879.5	25231.1	2879.5	31841.7	2879.5	14389.3	2879.5	17822.2	2879.5	5589.6	2879.5	5120.19	2879.5	3846.09	2879.5	2433.55	2879.5	2284.29	2879.5	2377.31
	2878.34	15554.8	2878.34	25265.8	2878.34	32176	2878.34	14425.9	2878.34	17791.2	2878.34	5368.07	2878.34	5121.51	2878.34	3895.2	2878.34	2411.52	2878.34	2214.71	2878.34	2407.19
	2877.19	15775	2877.19	25227	2877.19	32025.8	2877.19	14395.4	2877.19	17710.4	2877.19	5479.63	2877.19	5012.54	2877.19	3857.8	2877.19	2560.33	2877.19	2186.23	2877.19	2350.57
	2876.03	15800.5	2876.03	25086.7	2876.03	32150.2	2876.03	14481.6	2876.03	17653.4	2876.03	5407.37	2876.03	5176.03	2876.03	3826.89	2876.03	2503.69	2876.03	2296.13	2876.03	2443.15
	2874.87	15700.6	2874.87	25387.3	2874.87	31969.8	2874.87	14470.6	2874.87	17775.9	2874.87	5410.8	2874.87	5075.73	2874.87	3882.46	2874.87	2464.37	2874.87	2181.18	2874.87	2410.33
	2873.72	15585.6	2873.72	25097.8	2873.72	32038	2873.72	14554.7	2873.72	17783.7	2873.72	5580.66	2873.72	5111.64	2873.72	3972.6	2873.72	2433.7	2873.72	2265.12	2873.72	2379.67
	2872.56	15788.4	2872.56	25201.7	2872.56	32088.9	2872.56	14364.2	2872.56	17631.7	2872.56	5514.9	2872.56	5065.41	2872.56	3755.84	2872.56	2530.55	2872.56	2230.16	2872.56	2426.82
	2871.4	15837.6	2871.4	25163	2871.4	32232.7	2871.4	14694.6	2871.4	17879.4	2871.4	5518.31	2871.4	5055.93	2871.4	3958.32	2871.4	2523.65	2871.4	2206.03	2871.4	2346.47
	2870.25	15889	2870.25	25290.6	2870.25	32473.6	2870.25	14292.5	2870.25	17710.1	2870.25	5463.39	2870.25	5163.11	2870.25	3787	2870.25	2471.38	2870.25	2289.92	2870.25	2335.28
	2869.09	15765.4	2869.09	25241.1	2869.09	32057.8	2869.09	13966.2	2869.09	17661.8	2869.09	5341.53	2869.09	5101.78	2869.09	3872.77	2869.09	2447.21	2869.09	2142.66	2869.09	2328.42
	2867.93	15674.3	2867.93	24975.6	2867.93	32285.8	2867.93	14395.8	2867.93	17795	2867.93	5373.04	2867.93	5278.02	2867.93	3878.61	2867.93	2444.65	2867.93	2258.92	2867.93	2420.89
	2866.77	15762.4	2866.77	25256.5	2866.77	31947.9	2866.77	14391.2	2866.77	17822.3	2866.77	5544.89	2866.77	5236.12	2866.77	3886.61	2866.77	2498.23	2866.77	2187.3	2866.77	2418.33
	2865.62	15679.9	2865.62	25116.3	2865.62	32203.9	2865.62	14268	2865.62	17571	2865.62	5379.9	2865.62	5110.04	2865.62	3911.87	2865.62	2441.68	2865.62	2247.38	2865.62	2411.46
	2864.46	15774.4	2864.46	25181.2	2864.46	32008.6	2864.46	14194.4	2864.46	17708.4	2864.46	5387.65	2864.46	5113.52	2864.46	3801.14	2864.46	2443.44	2864.46	2208.16	2864.46	2432.64
	2863.3	15597	2863.3	25114.5	2863.3	31837.1	2863.3	14427.3	2863.3	17636.4	2863.3	5477.4	2863.3	5119.15	2863.3	3886.84	2863.3	2443.03	2863.3	2229.38	2863.3	2447.35
	2862.14	15693.7	2862.14	25062.8	2862.14	32250.5	2862.14	14498.3	2862.14	17728.5	2862.14	5411.76	2862.14	5109.67	2862.14	3888.35	2862.14	2466.36	2862.14	2224.69	2862.14	2414.58
	2860.98	15550.8	2860.98	25378	2860.98	32268.9	2860.98	14213.2	2860.98	17768.7	2860.98	5529.52	2860.98	5091.56	2860.98	3857.51	2860.98	2494	2860.98	2161.76	2860.98	2450.85
	2859.82	15651.8	2859.82	25153.8	2859.82	32045.7	2859.82	14377	2859.82	17528.5	2859.82	5429.38	2859.82	5129.55	2859.82	3900.01	2859.82	2461.23	2859.82	2290.82	2859.82	2305.92
	2858.66	15707.5	2858.66	25123.7	2858.66	32139.6	2858.66	14275.4	2858.66	17590.3	2858.66	5501.81	2858.66	5023.02	2858.66	3951.13	2858.66	2434.95	2858.66	2227.9	2858.66	2365.93
	2857.5	15978.7	2857.5	25223.1	2857.5	32140.7	2857.5	14477.9	2857.5	17578.7	2857.5	5315.46	2857.5	4996.31	2857.5	3859.91	2857.5	2456.11	2857.5	2182.25	2857.5	2343.98
	2856.34	15557.8	2856.34	25143.4	2856.34	32197.9	2856.34	14190.9	2856.34	17687.9	2856.34	5463.34	2856.34	5277.93	2856.34	3872.2	2856.34	2485.89	2856.34	2261.66	2856.34	2296.16
	2855.19	15488.4	2855.19	25044.4	2855.19	32104.2	2855.19	14391.2	2855.19	17900.6	2855.19	5378.37	2855.19	5173.58	2855.19	3843.54	2855.19	2530.74	2855.19	2233.26	2855.19	2317.33
	2854.03	15753.1	2854.03	25120	2854.03	32226.1	2854.03	14352.2	2854.03	17587.3	2854.03	5435.67	2854.03	5052.03	2854.03	3924.8	2854.03	2513.08	2854.03	2228.58	2854.03	2370.83
	2852.86	15787.1	2852.86	25191.3	2852.86	32216.4	2852.86	14313.1	2852.86	17700.7	2852.86	5402.45	2852.86	5135.23	2852.86	3738.83	2852.86	2499.74	2852.86	2187.27	2852.86	2342.43
	2851.7	15640.2	2851.7	25232.4	2851.7	32243.4	2851.7	14269.8	2851.7	17855.1	2851.7	5472.66	2851.7	5143	2851.7	3871.8	2851.7	2484.24	2851.7	2167.52	2851.7	2382.98
	2850.54	15743.1	2850.54	25223.9	2850.54	32149.8	2850.54	14233	2850.54	17781	2850.54	5445.9	2850.54	5092.61	2850.54	3890.54	2850.54	2505.37	2850.54	2214.55	2850.54	2341.65
	2849.38	15643.6	2849.38	25056	2849.38	32090.6	2849.38	14441.7	2849.38	17851.3	2849.38	5522.54	2849.38	5115.46	2849.38	3829.59	2849.38	2453.26	2849.38	2220.65	2849.38	2334.8
	2848.22	15830.5	2848.22	24933.4	2848.22	32309.3	2848.22	14448	2848.22	17635.2	2848.22	5474.25	2848.22	5093.07	2848.22	3859.11	2848.22	2452.86	2848.22	2235.35	2848.22	2368.87
	2847.06	15696.6	2847.06	24810.9	2847.06	32446	2847.06	14101.1	2847.06	17709.8	2847.06	5494.87	2847.06	5100.84	2847.06	3920.91	2847.06	2568.72	2847.06	2273.74	2847.06	2355.56
	2845.9	15661.7	2845.9	25299.8	2845.9	31982.1	2845.9	14060	2845.9	17726.2	2845.9	5567.16	2845.9	5199.03	2845.9	3838.45	2845.9	2456.35	2845.9	2230.31	2845.9	2383.16
	2844.74	15684.9	2844.74	25162.1	2844.74	32078	2844.74	14255.7	2844.74	17564	2844.74	5493.05	2844.74	5094.85	2844.74	3820.6	2844.74	2455.95	2844.74	2173.97	2844.74	2346.17
	2843.58	15807.1	2843.58	25325.8	2843.58	32313.7	2843.58	14229.6	2843.58	17649.3	2843.58	5517.97	2843.58	5091.85	2843.58	3854.4	2843.58	2434.02	2843.58	2152.09	2843.58	2326.41
	2842.42	15554.9	2842.42	25033.3	2842.42	32349.2	2842.42	14057.3	2842.42	17896	2842.42	5327.7	2842.42	5159.87	2842.42	3920.47	2842.42	2412.1	2842.42	2231.35	2842.42	2384.13
	2841.25	16014.9	2841.25	24700	2841.25	32113.7	2841.25	14394.9	2841.25	17624.1	2841.25	5423.63	2841.25	5159.01	2841.25	3835.91	2841.25	2491.3	2841.25	2134.17	2841.25	2370.82
	2840.09	15708.9	2840.09	25186.4	2840.09	31983.6	2840.09	14280.7	2840.09	17619.1	2840.09	5577.61	2840.09	5125.89	2840.09	3826.67	2840.09	2434.96	2840.09	2209.1	2840.09	2391.94
	2838.93	15882.7	2838.93	25291.9	2838.93	32107.3	2838.93	14246	2838.93	17661.3	2838.93	5415.39	2838.93	5183.11	2838.93	3957.23	2838.93	2477.57	2838.93	2109.81	2838.93	2434.56
	2837.77	15591.9	2837.77	25150.1	2837.77	32609.5	2837.77	14192.1	2837.77	17628.3	2837.77	5461.8	2837.77	5124.2	2837.77	3866.26	2837.77	2447.06	2837.77	2206.22	2837.77	2365.34
	2836.6	15550.6	2836.6	25085.7	2836.6	32457.9	2836.6	14398.3	2836.6	17814.5	2836.6	5443.69	2836.6	5082.5	2836.6	3740.93	2836.6	2442.35	2836.6	2145.66	2836.6	2347.75
	2835.44	15606.1	2835.44	24778.5	2835.44	32042	2835.44	14288.4	2835.44	17661.1	2835.44	5537.37	2835.44	5045.11	2835.44	3802.64	2835.44	2422.6	2835.44	2201.19	2835.44	2338.77
	2834.28	15848.5	2834.28	25055.9	2834.28	32232.2	2834.28	14170	2834.28	17548.6	2834.28	5297.89	2834.28	5072.22	2834.28	3913.78	2834.28	2486.68	2834.28	2144.95	2834.28	2319.04
	2833.11	15579.4	2833.11	25144.2	2833.11	32383.8	2833.11	14358.9	2833.11	17861.6	2833.11	5417.35	2833.11	5118.65	2833.11	3773.45	2833.11	2434.69	2833.11	2224.1	2833.11	2327.25
	2831.95	15905.6	2831.95	24927.3	2831.95	32451.4	2831.95	14107.3	2831.95	17714.7	2831.95	5360.59	2831.95	5092.02	2831.95	3925.37	2831.95	2483.7	2831.95	2277.45	2831.95	2369.83
	2830.79	15787	2830.79	25133.7	2830.79	32454.7	2830.79	14311.2	2830.79	17819.1	2830.79	5361.85	2830.79	5061.11	2830.79	3785.09	2830.79	2442.48	2830.79	2154.62	2830.79	2317.88
	2829.62	15823	2829.62	25249.8	2829.62	32118.5	2829.62	14091.9	2829.62	17562.7	2829.62	5380.29	2829.62	5088.19	2829.62	3885.41	2829.62	2487.18	2829.62	2171.45	2829.62	2296.02
	2828.46	15884.8	2828.46	25430.3	2828.46	32353.7	2828.46	14250.6	2828.46	17568.4	2828.46	5501.81	2828.46	5061.58	2828.46	3747.33	2828.46	2506.09	2828.46	2194.71	2828.46	2342.89
	2827.29	15693.2	2827.29	25071.8	2827.29	32307.6	2827.29	14080.7	2827.29	17677.2	2827.29	5389.25	2827.29	5007.06	2827.29	3808.97	2827.29	2447.71	2827.29	2228.7	2827.29	2340.35
	2826.13	15847.3	2826.13	24994.7	2826.13	32006	2826.13	14162.1	2826.13	17725.8	2826.13	5435.58	2826.13	5051.31	2826.13	3827.66	2826.13	2410.81	2826.13	2174.66	2826.13	2299.17
	2824.96	15765.3	2824.96	24833.8	2824.96	32309.7	2824.96	14265	2824.96	17722.8	2824.96	5355.27	2824.96	5127.75	2824.96	3872.1	2824.96	2470.51	2824.96	2185.03	2824.96	2376.06
	2823.8	15844.2	2823.8	25327.6	2823.8	32630.6	2823.8	14204.7	2823.8	17784.3	2823.8	5320.04	2823.8	5036.76	2823.8	3899.36	2823.8	2465.8	2823.8	2229.74	2823.8	2364.94
	2822.63	15706.4	2822.63	25083.1	2822.63	32266.9	2822.63	14258.1	2822.63	17811.4	2822.63	5359.93	2822.63	5166.82	2822.63	3815.03	2822.63	2407.46	2822.63	2169.29	2822.63	2396.73
	2821.47	15791.8	2821.47	25134.7	2821.47	32493.2	2821.47	14064.8	2821.47	17937.1	2821.47	5386.93	2821.47	5041.53	2821.47	3799.38	2821.47	2445.68	2821.47	2136.75	2821.47	2346.99
	2820.3	15853.5	2820.3	25156.3	2820.3	32073.8	2820.3	14141.8	2820.3	17565.2	2820.3	5568.36	2820.3	4999.94	2820.3	3766.58	2820.3	2419.53	2820.3	2185.73	2820.3	2325.15
	2819.14	15829.4	2819.14	25373	2819.14	32255.1	2819.14	14263.9	2819.14	17763.9	2819.14	5220.01	2819.14	4956.22	2819.14	3748.8	2819.14	2395.54	2819.14	2249.71	2819.14	2326.91
	2817.97	15805.4	2817.97	24781.3	2817.97	32670	2817.97	14218.6	2817.97	17778.1	2817.97	5334.93	2817.97	5242.73	2817.97	3763.19	2817.97	2395.14	2817.97	2200.02	2817.97	2313.66
	2816.81	15972.1	2816.81	24931.5	2816.81	32246.6	2816.81	14184.1	2816.81	17462.1	2816.81	5357.63	2816.81	4984.59	2816.81	3743.27	2816.81	2409.76	2816.81	2240.39	2816.81	2332.57
	2815.64	15819.4	2815.64	25148.2	2815.64	32402	2815.64	14263.2	2815.64	17737.9	2815.64	5423.19	2815.64	5140.24	2815.64	3858.4	2815.64	2460.8	2815.64	2257.16	2815.64	2274.31
	2814.47	15780.4	2814.47	25047.6	2814.47	32274.4	2814.47	14438.7	2814.47	17700.7	2814.47	5347.28	2814.47	5087.96	2814.47	3834.18	2814.47	2385.38	2814.47	2108.91	2814.47	2267.51
	2813.31	15529.2	2813.31	25118.4	2813.31	32350.5	2813.31	14155.6	2813.31	17755.6	2813.31	5361.4	2813.31	5129.97	2813.31	3782.12	2813.31	2442.84	2813.31	2136.42	2813.31	2318.56
	2812.14	15590.9	2812.14	25270.7	2812.14	32383.7	2812.14	14176.8	2812.14	17733.4	2812.14	5343.37	2812.14	5139.83	2812.14	3910.04	2812.14	2446.72	2812.14	2159.63	2812.14	2311.75
	2810.97	15584	2810.97	25202.2	2810.97	32363.4	2810.97	14298.7	2810.97	17741.2	2810.97	5415.31	2810.97	5115.42	2810.97	3795.86	2810.97	2499.87	2810.97	2176.41	2810.97	2345.64
	2809.81	15892	2809.81	25180.9	2809.81	32797.1	2809.81	14180.7	2809.81	17768.2	2809.81	5401.57	2809.81	4951.79	2809.81	3808.08	2809.81	2456.62	2809.81	2257.43	2809.81	2375.23
	2808.64	15733	2808.64	24915.5	2808.64	32395.5	2808.64	14281.2	2808.64	17542.5	2808.64	5353.56	2808.64	5062.32	2808.64	3728.22	2808.64	2449.79	2808.64	2227.08	2808.64	2291.32
	2807.47	15706.9	2807.47	25007.7	2807.47	32379.4	2807.47	14148.2	2807.47	17582.5	2807.47	5339.82	2807.47	5136.42	2807.47	3894.6	2807.47	2372.3	2807.47	2162.48	2807.47	2241.7
	2806.3	15734.2	2806.3	25121.3	2806.3	32487.5	2806.3	14019.5	2806.3	17710.1	2806.3	5422.43	2806.3	5007.13	2806.3	3846.86	2806.3	2496.07	2806.3	2215.64	2806.3	2309.83
	2805.13	15866.5	2805.13	25123.5	2805.13	32287.3	2805.13	14184.2	2805.13	17606.6	2805.13	5327.35	2805.13	4989.17	2805.13	3874.05	2805.13	2386.5	2805.13	2159.62	2805.13	2390.78
	2803.97	15803.9	2803.97	24913.9	2803.97	32566.6	2803.97	14158.3	2803.97	17766.3	2803.97	5452.73	2803.97	5054.69	2803.97	3817.77	2803.97	2538.04	2803.97	2174.24	2803.97	2266.26
	2802.8	15651.5	2802.8	25055.3	2802.8	32467	2802.8	14085.3	2802.8	17690.6	2802.8	5269.95	2802.8	5049.57	2802.8	3782.9	2802.8	2389.99	2802.8	2188.86	2802.8	2375.01
	2801.63	15640.4	2801.63	24888.5	2801.63	32254.1	2801.63	14160	2801.63	17574.3	2801.63	5341.82	2801.63	5012.36	2801.63	3671.03	2801.63	2490.14	2801.63	2149.99	2801.63	2331.83
	2800.46	15719.1	2800.46	25044.8	2800.46	32409.2	2800.46	13826.1	2800.46	17708.3	2800.46	5377.29	2800.46	5060.73	2800.46	3818	2800.46	2399.89	2800.46	2181.72	2800.46	2367.8
	2799.29	15896.1	2799.29	25237.4	2799.29	32482.9	2799.29	14178.8	2799.29	17829.4	2799.29	5410.62	2799.29	5034.23	2799.29	3810.96	2799.29	2423.02	2799.29	2198.46	2799.29	2380.24
	2798.12	15867.8	2798.12	24938.2	2798.12	32347.1	2798.12	14001.1	2798.12	17409.5	2798.12	5375.51	2798.12	5054.77	2798.12	3880.88	2798.12	2390.54	2798.12	2140.37	2798.12	2262.25
	2796.95	15717.6	2796.95	25013.1	2796.95	32559.8	2796.95	14099.3	2796.95	17699.5	2796.95	5220.69	2796.95	5036.83	2796.95	3867.41	2796.95	2338.83	2796.95	2208.42	2796.95	2340.97
	2795.78	15982.2	2795.78	24955.5	2795.78	32424	2795.78	14026.4	2795.78	17623.8	2795.78	5448.54	2795.78	5055.23	2795.78	3734.25	2795.78	2406.85	2795.78	2193.09	2795.78	2387.61
	2794.61	15947.5	2794.61	25092.4	2794.61	32343.8	2794.61	14133.1	2794.61	17648.7	2794.61	5327.95	2794.61	5052.26	2794.61	3742.17	2794.61	2395.76	2794.61	2098.7	2794.61	2286.77
	2793.44	15665	2793.44	24810.5	2793.44	32304.3	2793.44	13904.2	2793.44	17432.1	2793.44	5397.58	2793.44	5040.73	2793.44	3807.79	2793.44	2410.32	2793.44	2089.8	2793.44	2286.39
	2792.27	15760.6	2792.27	24981.6	2792.27	32873.6	2792.27	14008.7	2792.27	17634.3	2792.27	5245	2792.27	4984.35	2792.27	3822.12	2792.27	2482.56	2792.27	2149.27	2792.27	2354.37
	2791.1	15790.1	2791.1	25203.8	2791.1	32366.2	2791.1	13839.8	2791.1	17723.2	2791.1	5476.96	2791.1	4874.58	2791.1	3851.39	2791.1	2471.47	2791.1	2131.83	2791.1	2270.67
	2789.93	15843	2789.93	24821.6	2789.93	32298.9	2789.93	14196.3	2789.93	17615.6	2789.93	5247.53	2789.93	5121.52	2789.93	3889.19	2789.93	2481.74	2789.93	2182.73	2789.93	2300.2
	2788.76	15720.8	2788.76	25022.5	2788.76	32547.6	2788.76	13984.7	2788.76	17523	2788.76	5308.58	2788.76	4890.05	2788.76	3717.72	2788.76	2477.05	2788.76	2148.2	2788.76	2291.28
	2787.59	15731	2787.59	24749.3	2787.59	32426.9	2787.59	13982.4	2787.59	17558.5	2787.59	5376.02	2787.59	5034.42	2787.59	3868.69	2787.59	2391.24	2787.59	2216.17	2787.59	2269.54
	2786.42	15734.7	2786.42	24935.2	2786.42	32750.3	2786.42	14046.2	2786.42	17448.9	2786.42	5355.92	2786.42	4931.12	2786.42	3804	2786.42	2474.1	2786.42	2158.16	2786.42	2217.94
	2785.25	15860.2	2785.25	24820.1	2785.25	32328.7	2785.25	14114.3	2785.25	17565.5	2785.25	5237.64	2785.25	4985.79	2785.25	3792.7	2785.25	2352.03	2785.25	2174.88	2785.25	2290.13
	2784.08	15735.9	2784.08	24880	2784.08	32171.8	2784.08	13994.6	2784.08	17690.6	2784.08	5273.05	2784.08	4931.61	2784.08	3785.67	2784.08	2434.86	2784.08	2176.65	2784.08	2268.41
	2782.9	15500.7	2782.9	24782	2782.9	32484.4	2782.9	14011.5	2782.9	17389	2782.9	5329.78	2782.9	4932.93	2782.9	3699.7	2782.9	2481.4	2782.9	2152.82	2782.9	2297.91
	2781.73	16065.6	2781.73	24664.8	2781.73	32647.5	2781.73	13985.7	2781.73	17576	2781.73	5380.09	2781.73	5006.77	2781.73	3771.61	2781.73	2436.19	2781.73	2124.73	2781.73	2261.26
	2780.56	15638.5	2780.56	24780.2	2780.56	32416	2780.56	13927.9	2780.56	17400.3	2780.56	5360	2780.56	4950.49	2780.56	3800.85	2780.56	2388.86	2780.56	2171.3	2780.56	2327.01
	2779.39	15586.9	2779.39	24735.5	2779.39	32500.2	2779.39	13970.4	2779.39	17730.1	2779.39	5425.22	2779.39	4936.87	2779.39	3727.71	2779.39	2443.91	2779.39	2170.94	2779.39	2313.82
	2778.22	15705.8	2778.22	24842.3	2778.22	32464.9	2778.22	13897.7	2778.22	17435	2778.22	5247.35	2778.22	5006.41	2778.22	3799.58	2778.22	2511.73	2778.22	2168.45	2778.22	2277.19
	2777.04	15487.9	2777.04	24678.3	2777.04	32323.1	2777.04	14129.9	2777.04	17602.7	2777.04	5367.99	2777.04	4948.02	2777.04	3820.27	2777.04	2359.96	2777.04	2217.12	2777.04	2310.92
	2775.87	15892.4	2775.87	24718.9	2775.87	32428.6	2775.87	14003.9	2775.87	17599.7	2775.87	5347.92	2775.87	4921.62	2775.87	3734.38	2775.87	2474.66	2775.87	2167.73	2775.87	2263.65
	2774.7	15834.4	2774.7	24919.4	2774.7	32399.7	2774.7	14027.2	2774.7	17494.5	2774.7	5263.92	2774.7	5084.9	2774.7	3767.86	2774.7	2427.37	2774.7	2109.83	2774.7	2290.98
	2773.52	15880.7	2773.52	24949.4	2773.52	32720.4	2773.52	13920.4	2773.52	17478.8	2773.52	5339.75	2773.52	4960.47	2773.52	3724.61	2773.52	2386.48	2773.52	2130.79	2773.52	2282.07
	2772.35	15916.5	2772.35	25026.2	2772.35	32555.1	2772.35	14022.5	2772.35	17401.4	2772.35	5396.38	2772.35	4944.73	2772.35	3824.13	2772.35	2394.61	2772.35	2096.35	2772.35	2254
	2771.18	15583.7	2771.18	25105.1	2771.18	32151.4	2771.18	14058.5	2771.18	17700.9	2771.18	5316.68	2771.18	4988.64	2771.18	3783.02	2771.18	2426.16	2771.18	2164.16	2771.18	2287.7
	2770	15904.8	2770	24856	2770	32574.1	2770	13772.9	2770	17393.5	2770	5213.56	2770	4917.53	2770	3686.55	2770	2427.89	2770	2106.3	2770	2278.8
	2768.83	15991.6	2768.83	24883.8	2768.83	32387.7	2768.83	13819.6	2768.83	17707.8	2768.83	5357.5	2768.83	4901.81	2768.83	3779.63	2768.83	2425.35	2768.83	2146.41	2768.83	2259.26
	2767.65	15605.7	2767.65	24990.4	2767.65	32307.8	2767.65	13915.3	2767.65	17319.5	2767.65	5224.61	2767.65	4981.9	2767.65	3689.59	2767.65	2393.01	2767.65	2105.6	2767.65	2350.43
	2766.48	15779.8	2766.48	24945.8	2766.48	32445.1	2766.48	13693.7	2766.48	17544.4	2766.48	5253.54	2766.48	4863.99	2766.48	3678.33	2766.48	2435.19	2766.48	2079.7	2766.48	2235.1
	2765.31	15804.8	2765.31	24594.7	2765.31	32018.3	2765.31	13744.6	2765.31	17384	2765.31	5220.74	2765.31	4875.96	2765.31	3726.67	2765.31	2422.02	2765.31	2155.98	2765.31	2270.91
	2764.13	15672.4	2764.13	24856.6	2764.13	32172.6	2764.13	13810.4	2764.13	17513.1	2764.13	5298.61	2764.13	4862.38	2764.13	3745.2	2764.13	2513.12	2764.13	2185.41	2764.13	2353.52
	2762.96	15950.6	2762.96	24724.9	2762.96	32848	2762.96	13869.8	2762.96	17422.9	2762.96	5282.83	2762.96	4955.18	2762.96	3838.19	2762.96	2387.17	2762.96	2085.05	2762.96	2359.51
	2761.78	15660.8	2761.78	24714.4	2761.78	32585.2	2761.78	13720.7	2761.78	17388.1	2761.78	5258.56	2761.78	4871.4	2761.78	3805.65	2761.78	2314.45	2761.78	2101.72	2761.78	2284.66
	2760.61	15653.9	2760.61	24716.6	2760.61	32660.6	2760.61	13790.8	2760.61	17249.1	2760.61	5172.61	2760.61	4923.76	2760.61	3768.86	2760.61	2335.33	2760.61	2156.67	2760.61	2333.2
	2759.43	15804.4	2759.43	24880.5	2759.43	32455.3	2759.43	13888.4	2759.43	17397.2	2759.43	5224.91	2759.43	4897.42	2759.43	3817.14	2759.43	2330.69	2759.43	2084.01	2759.43	2305.17
	2758.25	15769.9	2758.25	24642.5	2758.25	32630.6	2758.25	13792.6	2758.25	17385.8	2758.25	5251.68	2758.25	5058.2	2758.25	3763.35	2758.25	2321.8	2758.25	2066.65	2758.25	2279.27
	2757.08	15873.6	2757.08	24498.1	2757.08	32497.6	2757.08	13671.2	2757.08	17485	2757.08	5257.19	2757.08	4942.56	2757.08	3698.95	2757.08	2406.44	2757.08	2134.34	2757.08	2240.63
	2755.9	15845.5	2755.9	24961.6	2755.9	32139.4	2755.9	13628.6	2755.9	17016.6	2755.9	5228.68	2755.9	4877.98	2755.9	3715.34	2755.9	2395.42	2755.9	2123.35	2755.9	2284.89
	2754.73	15855.6	2754.73	24749.2	2754.73	32246.7	2754.73	14096	2754.73	17434.5	2754.73	5274.56	2754.73	4989.8	2754.73	3710.47	2754.73	2301.51	2754.73	2084.75	2754.73	2284.51
	2753.55	16037.8	2753.55	24800.4	2753.55	32398.5	2753.55	13649.5	2753.55	17418.9	2753.55	5267.31	2753.55	4916.73	2753.55	3735.35	2753.55	2407.37	2753.55	2163.02	2753.55	2273.51
	2752.37	15552.9	2752.37	24664.5	2752.37	32622.6	2752.37	13796	2752.37	17277.9	2752.37	5151.72	2752.37	4909.53	2752.37	3715.61	2752.37	2311.37	2752.37	2141.42	2752.37	2268.88
	2751.19	15820	2751.19	24730.5	2751.19	32812.6	2751.19	13870.2	2751.19	17408.8	2751.19	5244.32	2751.19	4893.85	2751.19	3704.37	2751.19	2313.11	2751.19	2128.31	2751.19	2253.63
	2750.02	15974.6	2750.02	24465.2	2750.02	32356.9	2750.02	13691.6	2750.02	17238.2	2750.02	5336.89	2750.02	4910.03	2750.02	3674.02	2750.02	2372.19	2750.02	2130.08	2750.02	2278.74
	2748.84	15829.6	2748.84	24762.6	2748.84	32638.2	2748.84	13708.4	2748.84	17307.5	2748.84	5227.71	2748.84	4794.55	2748.84	3768.96	2748.84	2439.74	2748.84	2093.63	2748.84	2322.96
	2747.66	15744.2	2747.66	24703.3	2747.66	32448	2747.66	13808	2747.66	17353.5	2747.66	5309.64	2747.66	4766.15	2747.66	3740.74	2747.66	2377.77	2747.66	2127.25	2747.66	2362.91
	2746.48	15973	2746.48	24172.8	2746.48	32491.5	2746.48	13780.3	2746.48	17412.1	2746.48	5051.92	2746.48	4901.21	2746.48	3784.69	2746.48	2362.51	2746.48	2103.55	2746.48	2207.56
	2745.31	15649.8	2745.31	24614.4	2745.31	32558.2	2745.31	13618.8	2745.31	17653.3	2745.31	5186.9	2745.31	4792.15	2745.31	3824.39	2745.31	2368.49	2745.31	2152.01	2745.31	2343.02
	2744.13	15744.8	2744.13	24495.8	2744.13	32385.2	2744.13	13591.1	2744.13	17274.8	2744.13	5234.84	2744.13	4835.92	2744.13	3702.8	2744.13	2376.58	2744.13	2136.8	2744.13	2272.61
	2742.95	15998.9	2742.95	24534.1	2742.95	32339.5	2742.95	13786.1	2742.95	17636.8	2742.95	5208.51	2742.95	4922.1	2742.95	3757.34	2742.95	2408.01	2742.95	2079.16	2742.95	2321.02
	2741.77	15729	2741.77	24712.5	2741.77	32435.9	2741.77	13769	2741.77	17421.8	2741.77	5351.89	2741.77	4817.34	2741.77	3741.87	2741.77	2407.61	2741.77	2167.91	2741.77	2242.15
	2740.59	16040.3	2740.59	24668.1	2740.59	32451.7	2740.59	13667	2740.59	17431.6	2740.59	5194.06	2740.59	4744.43	2740.59	3673.38	2740.59	2377.52	2740.59	2114.53	2740.59	2273.59
	2739.41	15626.2	2739.41	24589.7	2739.41	32418.7	2739.41	13772.9	2739.41	17354.5	2739.41	5099.89	2739.41	4930.24	2739.41	3738.5	2739.41	2358.04	2739.41	2118.41	2739.41	2199
	2738.23	15967.1	2738.23	24481.7	2738.23	32205.6	2738.23	13690	2738.23	17531.8	2738.23	5190.21	2738.23	4850.98	2738.23	3750.6	2738.23	2344.92	2738.23	2149.86	2738.23	2257.99
	2737.06	15654.9	2737.06	24477.7	2737.06	32764.1	2737.06	13700.5	2737.06	17325.4	2737.06	5178.74	2737.06	4799.29	2737.06	3629.15	2737.06	2355.13	2737.06	2071.07	2737.06	2295.78
	2735.88	15834.6	2735.88	24668.6	2735.88	32286	2735.88	13647.3	2735.88	17237.7	2735.88	5129.13	2735.88	4794.26	2735.88	3670.93	2735.88	2414.08	2735.88	2085.57	2735.88	2278.44
	2734.7	15594.6	2734.7	24520.4	2734.7	32325.1	2734.7	13666.2	2734.7	17148	2734.7	5202.45	2734.7	4880.34	2734.7	3668.2	2734.7	2398.85	2734.7	2153.03	2734.7	2220.84
	2733.52	15549.7	2733.52	24524.8	2733.52	32313.4	2733.52	13530.5	2733.52	17130.3	2733.52	5051.15	2733.52	4786.3	2733.52	3837.09	2733.52	2341.24	2733.52	2101.82	2733.52	2258.61
	2732.34	15718.7	2732.34	24391.5	2732.34	32361	2732.34	13619.3	2732.34	17231.2	2732.34	5056.66	2732.34	4751.61	2732.34	3654.27	2732.34	2313.31	2732.34	2145.96	2732.34	2165.02
	2731.16	15756.3	2731.16	24539.9	2731.16	32317.4	2731.16	13720.8	2731.16	17067.4	2731.16	5206.21	2731.16	4827.07	2731.16	3630.36	2731.16	2344.7	2731.16	2135.01	2731.16	2194.32
	2729.98	15846.8	2729.98	24584.5	2729.98	32454	2729.98	13659.2	2729.98	17289	2729.98	5165.1	2729.98	4824.15	2729.98	3744.12	2729.98	2373.96	2729.98	2073.24	2729.98	2253.25
	2728.79	15876	2728.79	24576.2	2728.79	32579.8	2728.79	13610.4	2728.79	17142.1	2728.79	5164.24	2728.79	4939.8	2728.79	3823.95	2728.79	2316.39	2728.79	2060.19	2728.79	2216.88
	2727.61	16023.6	2727.61	24603.9	2727.61	32424.1	2727.61	13578.5	2727.61	17226.1	2727.61	5061.77	2727.61	4750.57	2727.61	3725.93	2727.61	2320.24	2727.61	2089.49	2727.61	2271.55
	2726.43	15612.4	2726.43	24424.1	2726.43	32414.5	2726.43	13713.8	2726.43	17339.6	2726.43	5103.26	2726.43	4643.94	2726.43	3693.56	2726.43	2349.49	2726.43	2051.04	2726.43	2283.87
	2725.25	15855.3	2725.25	24674	2725.25	32440.8	2725.25	13491.4	2725.25	16845.8	2725.25	5077.01	2725.25	4746.87	2725.25	3809.34	2725.25	2302.54	2725.25	2122.65	2725.25	2224.23
	2724.07	15742.7	2724.07	24614.8	2724.07	32105.3	2724.07	13470.1	2724.07	17139.2	2724.07	5171.38	2724.07	4837.06	2724.07	3785.44	2724.07	2374.1	2724.07	2065.17	2724.07	2272.53
	2722.89	15572.9	2722.89	24238.4	2722.89	32590.8	2722.89	13575.8	2722.89	17100.4	2722.89	5092.24	2722.89	4738.94	2722.89	3702.3	2722.89	2310.23	2722.89	2134.64	2722.89	2297.54
	2721.71	15669.7	2721.71	24418.4	2721.71	32304	2721.71	13546	2721.71	16892.3	2721.71	5159.08	2721.71	4816.41	2721.71	3733.41	2721.71	2366.96	2721.71	2134.28	2721.71	2265.43
	2720.52	15690.4	2720.52	24266.3	2720.52	32535.5	2720.52	13471.9	2720.52	17090.5	2720.52	5041.91	2720.52	4769.08	2720.52	3629.16	2720.52	2370.8	2720.52	2085.28	2720.52	2235.44
	2719.34	15772.4	2719.34	24410.3	2719.34	32382.1	2719.34	13577.5	2719.34	17009.4	2719.34	5070.67	2719.34	4865.56	2719.34	3725.82	2719.34	2283.7	2719.34	2110.31	2719.34	2232.96
	2718.16	15850.1	2718.16	24279.3	2718.16	32298.5	2718.16	13486.4	2718.16	16981.2	2718.16	4953.54	2718.16	4748.47	2718.16	3693.49	2718.16	2350.98	2718.16	2052.88	2718.16	2209.33
	2716.98	15733.3	2716.98	24165.4	2716.98	32069	2716.98	13444	2716.98	16936.1	2716.98	4988.65	2716.98	4720.2	2716.98	3724.58	2716.98	2289.28	2716.98	2060.99	2716.98	2259.69
	2715.79	15775	2715.79	24100.1	2715.79	32431.4	2715.79	13289.6	2715.79	17140.4	2715.79	4983.6	2715.79	4755.34	2715.79	3595.04	2715.79	2295.24	2715.79	2062.76	2715.79	2231.84
	2714.61	15740.7	2714.61	24125.6	2714.61	32322.5	2714.61	13469.1	2714.61	16966.3	2714.61	4980.65	2714.61	4769.34	2714.61	3643.04	2714.61	2271.62	2714.61	2089.89	2714.61	2223.01
	2713.43	15883.9	2713.43	24510.4	2713.43	32551.6	2713.43	13536.6	2713.43	16988.9	2713.43	5032.64	2713.43	4730.51	2713.43	3703.7	2713.43	2336.73	2713.43	2030.38	2713.43	2216.31
	2712.24	15536.9	2712.24	24502	2712.24	32206.1	2712.24	13492.1	2712.24	17021.9	2712.24	4955.76	2712.24	4733.95	2712.24	3755.9	2712.24	2370.14	2712.24	2025.82	2712.24	2306.77
	2711.06	15716	2711.06	24559.2	2711.06	32257.7	2711.06	13342	2711.06	17207.1	2711.06	5094.33	2711.06	4796.52	2711.06	3645.44	2711.06	2308.5	2711.06	2097.29	2711.06	2181.77
	2709.88	15597.2	2709.88	24111.7	2709.88	32588.1	2709.88	13542.5	2709.88	17001.5	2709.88	4987.89	2709.88	4810.51	2709.88	3678.62	2709.88	2337.68	2709.88	2012.47	2709.88	2215.2
	2708.69	15662.2	2708.69	24128.8	2708.69	32196.3	2708.69	13251	2708.69	17100	2708.69	5077.85	2708.69	4744.25	2708.69	3701.23	2708.69	2231.72	2708.69	2090.26	2708.69	2155.71
	2707.51	15720.8	2707.51	24194.4	2707.51	32473.8	2707.51	13333.2	2707.51	17095	2707.51	4979.9	2707.51	4614.69	2707.51	3698.51	2707.51	2339.01	2707.51	2037.13	2707.51	2197.57
	2706.32	15722.4	2706.32	24251.6	2706.32	32588.7	2706.32	13497.7	2706.32	17121.7	2706.32	5052.94	2706.32	4599.14	2706.32	3624.02	2706.32	2334.4	2706.32	2000.91	2706.32	2201.43
	2705.14	15774.6	2705.14	24270.7	2705.14	32323.7	2705.14	13075.5	2705.14	16899.4	2705.14	5083.75	2705.14	4794.64	2705.14	3614.97	2705.14	2329.79	2705.14	2055.45	2705.14	2156.74
	2703.95	15687.6	2703.95	24228.7	2703.95	32278.2	2703.95	13240	2703.95	16818.5	2703.95	5131.43	2703.95	4682.01	2703.95	3677.67	2703.95	2236.56	2703.95	2107.85	2703.95	2223.9
	2702.77	15566.8	2702.77	24252.1	2702.77	32437.4	2702.77	13360.2	2702.77	16995	2702.77	5022.99	2702.77	4759.28	2702.77	3609.55	2702.77	2316.35	2702.77	2103.28	2702.77	2187.67
	2701.58	15726.6	2701.58	24345.1	2701.58	32573.3	2701.58	13265.1	2701.58	16819.2	2701.58	5098.08	2701.58	4760.6	2701.58	3619.49	2701.58	2345.5	2701.58	1953.18	2701.58	2273.78
	2700.4	15519.5	2700.4	23921.3	2700.4	32203	2700.4	13463.3	2700.4	16970.4	2700.4	5128.87	2700.4	4572.11	2700.4	3642.09	2700.4	2313.47	2700.4	2079.38	2700.4	2233.33
	2699.21	15852.1	2699.21	24170.4	2699.21	32284.1	2699.21	13172.2	2699.21	17037.1	2699.21	4910.83	2699.21	4617.74	2699.21	3683.65	2699.21	2300.44	2699.21	2041.08	2699.21	2127.53
	2698.03	15794.7	2698.03	24307.6	2698.03	32297.7	2698.03	13271.2	2698.03	17034.3	2698.03	4992.23	2698.03	4654.92	2698.03	3664.06	2698.03	2238.91	2698.03	2059.72	2698.03	2205.18
	2696.84	15832.1	2696.84	24179.2	2696.84	32399.8	2696.84	13199.4	2696.84	16797.5	2696.84	5056.74	2696.84	4601.44	2696.84	3669.77	2696.84	2225.89	2696.84	2090.99	2696.84	2162.66
	2695.65	15724.1	2695.65	24276.3	2695.65	32563	2695.65	13306.8	2695.65	16948.5	2695.65	4967.38	2695.65	4672.33	2695.65	3595.4	2695.65	2242.38	2695.65	1985.27	2695.65	2196.02
	2694.47	15769.9	2694.47	24261.7	2694.47	32483.8	2694.47	13154.9	2694.47	16992.1	2694.47	5055.05	2694.47	4696.84	2694.47	3624.3	2694.47	2252.54	2694.47	2069.22	2694.47	2260.97
	2693.28	15809.4	2693.28	23977.5	2693.28	32495.3	2693.28	13306.5	2693.28	17058.8	2693.28	4826.68	2693.28	4683.41	2693.28	3602.63	2693.28	2241.63	2693.28	1990.93	2693.28	2250.06
	2692.09	15610.9	2692.09	24268.4	2692.09	32384.5	2692.09	13106.3	2692.09	16820	2692.09	4998.6	2692.09	4566.78	2692.09	3538.83	2692.09	2253.9	2692.09	2064.32	2692.09	2152.79
	2690.91	15530.4	2690.91	24150.6	2690.91	32208.5	2690.91	13266.3	2690.91	16964.6	2690.91	5014.61	2690.91	4547.06	2690.91	3536.14	2690.91	2264.05	2690.91	2057.66	2690.91	2200.87
	2689.72	15689.9	2689.72	23982.3	2689.72	32060	2689.72	13232.5	2689.72	17008.1	2689.72	4942.18	2689.72	4676.86	2689.72	3691.37	2689.72	2284.73	2689.72	2029.94	2689.72	2221.56
	2688.53	15699.9	2688.53	23978.3	2688.53	32162	2688.53	13253.5	2688.53	16996.8	2688.53	4928.73	2688.53	4596.07	2688.53	3684.44	2688.53	2210.66	2688.53	2065.39	2688.53	2267.51
	2687.35	15905.7	2687.35	24033.3	2687.35	32327.1	2687.35	13030.2	2687.35	16848.8	2687.35	5035.26	2687.35	4708.98	2687.35	3559.63	2687.35	2241.87	2687.35	1995.58	2687.35	2294.5
	2686.16	15787.3	2686.16	24039.8	2686.16	32250.2	2686.16	13234.3	2686.16	16936.4	2686.16	4823.95	2686.16	4701.88	2686.16	3561.14	2686.16	2233.08	2686.16	1999.46	2686.16	2184.67
	2684.97	15849.9	2684.97	24082.1	2684.97	32684.6	2684.97	13097.4	2684.97	17011.5	2684.97	4783.16	2684.97	4600.09	2684.97	3663.65	2684.97	2318.98	2684.97	1994.91	2684.97	2203.24
	2683.78	15596.9	2683.78	23859.2	2683.78	32180.5	2683.78	13175.2	2683.78	16888.7	2683.78	4931.75	2683.78	4546.72	2683.78	3669.36	2683.78	2324.91	2683.78	2057.7	2683.78	2232.33
	2682.59	15836.2	2682.59	24345.4	2682.59	32234	2682.59	13069.9	2682.59	16675.5	2682.59	4821.54	2682.59	4588.03	2682.59	3603.53	2682.59	2213.03	2682.59	2011.08	2682.59	2236.17
	2681.4	15684.2	2681.4	23802.9	2681.4	32500	2681.4	13046.7	2681.4	17047.1	2681.4	4988.99	2681.4	4549.41	2681.4	3544.04	2681.4	2242.1	2681.4	2010.74	2681.4	2187.42
	2680.22	15748.9	2680.22	23969.3	2680.22	32277.9	2680.22	13277.9	2680.22	16825.6	2680.22	4830.44	2680.22	4624.35	2680.22	3650.69	2680.22	2245.93	2680.22	1991.48	2680.22	2214.39
	2679.03	15847.2	2679.03	24177.6	2679.03	32665.7	2679.03	13193.7	2679.03	16555.7	2679.03	4964.2	2679.03	4528.97	2679.03	3532.34	2679.03	2270.79	2679.03	2043.71	2679.03	2138.33
	2677.84	15670	2677.84	24211.4	2677.84	32458.5	2677.84	13044.4	2677.84	16626.6	2677.84	4854.06	2677.84	4627.01	2677.84	3609.53	2677.84	2381.83	2677.84	2009.73	2677.84	2137.97
	2676.65	15816.7	2676.65	24192.7	2676.65	32095.7	2676.65	13235.5	2676.65	16684.7	2676.65	4958.34	2676.65	4603.12	2676.65	3648.87	2676.65	2270.03	2676.65	2022.01	2676.65	2288.95
	2675.46	15690	2675.46	23862.9	2675.46	32460.2	2675.46	13157.7	2675.46	16835.4	2675.46	4881.86	2675.46	4581.34	2675.46	3633.55	2675.46	2219.22	2675.46	1927.1	2675.46	2208.71
	2674.27	15870.2	2674.27	24016.5	2674.27	31971.6	2674.27	13090.4	2674.27	16708.6	2674.27	4931.47	2674.27	4473.41	2674.27	3618.23	2674.27	2330.21	2674.27	1989.82	2674.27	2197.83
	2673.08	15779.3	2673.08	24191	2673.08	32111.2	2673.08	13041.9	2673.08	16707.9	2673.08	4842.41	2673.08	4525.19	2673.08	3548.3	2673.08	2243.69	2673.08	2002.09	2673.08	2197.47
	2671.89	15717.9	2671.89	23802.6	2671.89	32391.5	2671.89	13010.4	2671.89	16898.3	2671.89	4751.28	2671.89	4549.64	2671.89	3627.53	2671.89	2266.42	2671.89	2018.56	2671.89	2173.99
	2670.7	15889.6	2670.7	23714.6	2670.7	32110.9	2670.7	12915.8	2670.7	16712.8	2670.7	4899.6	2670.7	4481.67	2670.7	3574.42	2670.7	2154.73	2670.7	2045.52	2670.7	2146.33
	2669.51	15746.2	2669.51	24109.6	2669.51	32231.6	2669.51	13064.8	2669.51	16823.4	2669.51	4974.37	2669.51	4623.71	2669.51	3657.81	2669.51	2276.16	2669.51	2019.99	2669.51	2183.77
	2668.32	15743.6	2668.32	23862.1	2668.32	32402.5	2668.32	13073.1	2668.32	16896.2	2668.32	4916.86	2668.32	4559.95	2668.32	3632.01	2668.32	2248.49	2668.32	1954.57	2668.32	2275.78
	2667.13	15843.8	2667.13	23853.9	2667.13	32565.1	2667.13	13054.1	2667.13	16773.7	2667.13	4848.86	2667.13	4554.99	2667.13	3467.67	2667.13	2220.82	2667.13	2042.4	2667.13	2096.98
	2665.93	15706.9	2665.93	23713.5	2665.93	32202.8	2665.93	12896.7	2665.93	16550.5	2665.93	4751.51	2665.93	4526.95	2665.93	3502.77	2665.93	2230.94	2665.93	1970.7	2665.93	2149.09
	2664.74	15513.3	2664.74	23799.8	2664.74	32596.1	2664.74	12928.1	2664.74	16931.8	2664.74	4872.42	2664.74	4547.18	2664.74	3607.1	2664.74	2211.69	2664.74	1968.27	2664.74	2178.11
	2663.55	15661.7	2663.55	23911.2	2663.55	32053.6	2663.55	12949	2663.55	16654.1	2663.55	4785.59	2663.55	4462.5	2663.55	3566.64	2663.55	2192.43	2663.55	1967.95	2663.55	2104.32
	2662.36	15566.8	2662.36	23974.3	2662.36	32478.3	2662.36	12858.7	2662.36	16592.6	2662.36	4797.38	2662.36	4570.83	2662.36	3507.31	2662.36	2217.24	2662.36	2041.04	2662.36	2116.55
	2661.17	15637.6	2661.17	23917.9	2661.17	32307.2	2661.17	12881.8	2661.17	16482.9	2661.17	4815.45	2661.17	4561.68	2661.17	3554.96	2661.17	2233.65	2661.17	2019.72	2661.17	2181.22
	2659.98	15804.9	2659.98	24029.2	2659.98	32257.7	2659.98	12827.2	2659.98	16878.5	2659.98	4810.45	2659.98	4458.16	2659.98	3590.02	2659.98	2277.31	2659.98	1962.77	2659.98	2124.23
	2658.78	15697.4	2658.78	23962.3	2658.78	32392.8	2658.78	12718.1	2658.78	16592.7	2658.78	4753.04	2658.78	4442.74	2658.78	3425.88	2658.78	2170	2658.78	2060.98	2658.78	2144.84
	2657.59	15738.8	2657.59	23870.2	2657.59	32490.1	2657.59	13072.3	2657.59	16539.6	2657.59	4750.15	2657.59	4410.55	2657.59	3496.58	2657.59	2272.36	2657.59	1989.36	2657.59	2207.37
	2656.4	15870.3	2656.4	23771.9	2656.4	32419.7	2656.4	12954.9	2656.4	16568.3	2656.4	4795.47	2656.4	4497.85	2656.4	3560.97	2656.4	2230.06	2656.4	1930.34	2656.4	2133.65
	2655.2	15580.6	2655.2	23684.1	2655.2	32181.7	2655.2	12730.6	2655.2	16779.2	2655.2	4803.05	2655.2	4511.76	2655.2	3606.48	2655.2	2271.6	2655.2	2030.61	2655.2	2080.9
	2654.01	15818.9	2654.01	23751.4	2654.01	32199.3	2654.01	12753.6	2654.01	16535.5	2654.01	4795.96	2654.01	4355.96	2654.01	3631.02	2654.01	2179.03	2654.01	1967.41	2654.01	2176.93
	2652.82	15579.5	2652.82	23952.7	2652.82	32554.3	2652.82	12826.9	2652.82	16633.3	2652.82	4799.35	2652.82	4397.13	2652.82	3538.23	2652.82	2283.41	2652.82	2038.31	2652.82	2138.86
	2651.62	15746.6	2651.62	23584.3	2651.62	32264	2651.62	12743.1	2651.62	16563.5	2651.62	4737.8	2651.62	4444.57	2651.62	3504.13	2651.62	2228.57	2651.62	2000.27	2651.62	2115.46
	2650.43	15716.7	2650.43	23664.1	2650.43	32262.8	2650.43	12659.3	2650.43	16535.6	2650.43	4760.05	2650.43	4527.59	2650.43	3593.59	2650.43	2207.25	2650.43	1960.14	2650.43	2138.15
	2649.24	15571.7	2649.24	23844.4	2649.24	32399.8	2649.24	12498	2649.24	16568.4	2649.24	4709	2649.24	4319.55	2649.24	3597.18	2649.24	2244.57	2649.24	1938.88	2649.24	2169.2
	2648.04	15690.5	2648.04	23551.5	2648.04	32105.4	2648.04	12814.1	2648.04	16343.7	2648.04	4737.52	2648.04	4323.01	2648.04	3567.27	2648.04	2139.53	2648.04	2020.2	2648.04	2106.03
	2646.85	15729.8	2646.85	24024.8	2646.85	32108.4	2646.85	12791	2646.85	16849.6	2646.85	4648.82	2646.85	4452.06	2646.85	3543.65	2646.85	2176.84	2646.85	1971.72	2646.85	2068
	2645.65	15773.2	2645.65	23631.5	2645.65	32222.4	2645.65	12523.1	2645.65	16570.5	2645.65	4710.82	2645.65	4392.72	2645.65	3474	2645.65	2138.81	2645.65	1958.83	2645.65	2101.14
	2644.46	15584.3	2644.46	23912.2	2644.46	32152.1	2644.46	12640.3	2644.46	16421.3	2644.46	4590.77	2644.46	4383.62	2644.46	3601.05	2644.46	2192.85	2644.46	2027.55	2644.46	2073.59
	2643.26	15713.5	2643.26	24050.4	2643.26	32021.2	2643.26	12690.5	2643.26	16613.1	2643.26	4751.09	2643.26	4391.25	2643.26	3487.48	2643.26	2190.4	2643.26	1907.97	2643.26	2156.92
	2642.07	15673.3	2642.07	24017.1	2642.07	32176.9	2642.07	12742.8	2642.07	16468.1	2642.07	4656.17	2642.07	4363.33	2642.07	3516.18	2642.07	2100.09	2642.07	1970.4	2642.07	2087.54
	2640.87	15630.9	2640.87	23467.3	2640.87	32146.4	2640.87	12652.8	2640.87	16534.4	2640.87	4659.57	2640.87	4406.51	2640.87	3498.86	2640.87	2160.38	2640.87	1930.33	2640.87	2045.36
	2639.68	15753.7	2639.68	23963.1	2639.68	31992.6	2639.68	12420.7	2639.68	16431.2	2639.68	4717.34	2639.68	4430.87	2639.68	3456.45	2639.68	2245.75	2639.68	1923.74	2639.68	2109.84
	2638.48	15464.7	2638.48	23787.6	2638.48	32062.5	2638.48	12535.7	2638.48	16461.9	2638.48	4582.75	2638.48	4369.5	2638.48	3608.5	2638.48	2203.57	2638.48	1956.87	2638.48	2101.12
	2637.29	15600.1	2637.29	23942.5	2637.29	32230.6	2637.29	12456.2	2637.29	16547	2637.29	4515.09	2637.29	4372.95	2637.29	3465.75	2637.29	2207.38	2637.29	1910.55	2637.29	2071.51
	2636.09	15526.4	2636.09	23907.2	2636.09	32474	2636.09	12625.5	2636.09	16343.6	2636.09	4654.36	2636.09	4315.79	2636.09	3423.37	2636.09	2156.85	2636.09	1954.12	2636.09	2062.8
	2634.89	15659.6	2634.89	23591.8	2634.89	32270	2634.89	12470.9	2634.89	16331.2	2634.89	4703.74	2634.89	4331.78	2634.89	3527.28	2634.89	2204.55	2634.89	1974.69	2634.89	2106.34
	2633.7	15659.1	2633.7	23564.9	2633.7	32059.9	2633.7	12462.5	2633.7	16318.9	2633.7	4592.22	2633.7	4253.75	2633.7	3631.15	2633.7	2172.84	2633.7	1936.75	2633.7	2156.13
	2632.5	15664.8	2632.5	23546.3	2632.5	32378.3	2632.5	12544	2632.5	16306.6	2632.5	4725.14	2632.5	4334.51	2632.5	3419.56	2632.5	2149.5	2632.5	1898.83	2632.5	2099.37
	2631.3	15595.4	2631.3	23642.6	2631.3	32182.8	2631.3	12629.6	2631.3	16294.2	2631.3	4599.03	2631.3	4367.2	2631.3	3456.59	2631.3	2082.31	2631.3	1954.9	2631.3	2057.24
	2630.11	15551	2630.11	23248.2	2630.11	32158.6	2630.11	12581.5	2630.11	16281.9	2630.11	4629.59	2630.11	4333.06	2630.11	3497.77	2630.11	2144.6	2630.11	1902.37	2630.11	2069.43
	2628.91	15581.8	2628.91	23496.9	2628.91	31925.7	2628.91	12420.8	2628.91	16306.3	2628.91	4549.47	2628.91	4250.91	2628.91	3551.47	2628.91	2158.86	2628.91	1916.67	2628.91	2069.08
	2627.71	15604.2	2627.71	23553.5	2627.71	32296.1	2627.71	12510.5	2627.71	16247.2	2627.71	4469.39	2627.71	4235.58	2627.71	3452.76	2627.71	2152.24	2627.71	1908	2627.71	2029.07
	2626.51	15676.8	2626.51	23547.5	2626.51	31923.3	2626.51	12621.1	2626.51	16344.7	2626.51	4527.08	2626.51	4232.79	2626.51	3558.63	2626.51	2122.66	2626.51	1959.86	2626.51	2064.21
	2625.31	15759.7	2625.31	23443.4	2625.31	31984.8	2625.31	12539.7	2625.31	16206.3	2625.31	4520.06	2625.31	4232.08	2625.31	3443.26	2625.31	2122.3	2625.31	1942.83	2625.31	2051.35
	2624.12	15727.8	2624.12	23623.1	2624.12	32129.6	2624.12	12337.3	2624.12	16193.1	2624.12	4536	2624.12	4150	2624.12	3417.65	2624.12	2071.87	2624.12	1938.33	2624.12	2103.17
	2622.92	15773.2	2622.92	23821.5	2622.92	32067.9	2622.92	12387.4	2622.92	16351	2622.92	4572.79	2622.92	4236.92	2622.92	3521.38	2622.92	2148.71	2622.92	1917.15	2622.92	2088.21
	2621.72	15591.2	2621.72	23531.7	2621.72	32073	2621.72	12608.5	2621.72	16300.3	2621.72	4509.45	2621.72	4194.5	2621.72	3441.53	2621.72	2202.58	2621.72	1927.26	2621.72	2075.35
	2620.52	15578.1	2620.52	23154.5	2620.52	31930	2620.52	12343.6	2620.52	16203.8	2620.52	4535.8	2620.52	4235.5	2620.52	3474.32	2620.52	2077.08	2620.52	1893.57	2620.52	1999.92
	2619.32	15700.6	2619.32	23590.6	2619.32	31722.4	2619.32	12283.2	2619.32	16173.9	2619.32	4551.72	2619.32	4205.6	2619.32	3338.21	2619.32	2072.57	2619.32	1814.02	2619.32	2093.42
	2618.12	15437.4	2618.12	23528.2	2618.12	31629.5	2618.12	12356.2	2618.12	16313	2618.12	4469.66	2618.12	4317.47	2618.12	3454.39	2618.12	2143.1	2618.12	1863.75	2618.12	2053.46
	2616.92	15657.9	2616.92	23411.7	2616.92	31938.9	2616.92	12210.3	2616.92	16143.5	2616.92	4529.36	2616.92	4245.88	2616.92	3368.36	2616.92	2146.91	2616.92	1871.77	2616.92	2038.52
	2615.72	15544.8	2615.72	23216.1	2615.72	32214.9	2615.72	12550	2615.72	16134.6	2615.72	4580.7	2615.72	4251.42	2615.72	3480.33	2615.72	2102.79	2615.72	1892.3	2615.72	2102.79
	2614.52	15481.7	2614.52	23403.9	2614.52	31703.2	2614.52	12237.5	2614.52	16206.9	2614.52	4475.75	2614.52	4169.45	2614.52	3469.33	2614.52	2144.11	2614.52	1898.23	2614.52	2023.25
	2613.32	15379.2	2613.32	23450	2613.32	31989.6	2613.32	12435.4	2613.32	16012.5	2613.32	4508.33	2613.32	4220.83	2613.32	3327.08	2613.32	2091.67	2613.32	1885.42	2613.32	1975
	2612.12	15639	2612.12	23344	2612.12	31971.7	2612.12	12260.4	2612.12	16218.1	2612.12	4461.75	2612.12	4120.14	2612.12	3428.59	2612.12	2064.24	2612.12	1905.93	2612.12	2043.41
	2610.92	15638.5	2610.92	23277.6	2610.92	31874.7	2610.92	12370.8	2610.92	15969.6	2610.92	4513.07	2610.92	4146.52	2610.92	3369.7	2610.92	2095.13	2610.92	1803.56	2610.92	2074.3
	2609.72	15550.5	2609.72	23313.3	2609.72	31936	2609.72	12237.6	2609.72	16191.8	2609.72	4370.72	2609.72	4133.34	2609.72	3385.8	2609.72	2105.19	2609.72	1913.62	2609.72	2028.15
	2608.52	15541.7	2608.52	23186.5	2608.52	32082.6	2608.52	12235.5	2608.52	16089.2	2608.52	4430.36	2608.52	4224.25	2608.52	3383.15	2608.52	2111.08	2608.52	1875.82	2608.52	2094.43
	2607.32	15718.1	2607.32	23122.3	2607.32	31998.2	2607.32	12202.3	2607.32	16086.5	2607.32	4440.03	2607.32	4181.91	2607.32	3326.38	2607.32	1967.1	2607.32	1804.74	2607.32	2031.63
	2606.12	15611.4	2606.12	23264.1	2606.12	31861.7	2606.12	12381.3	2606.12	16142.1	2606.12	4353.95	2606.12	4127.1	2606.12	3479.83	2606.12	2099.97	2606.12	1791.95	2606.12	1993.83
	2604.92	15323.7	2604.92	23068.7	2604.92	32095.6	2604.92	12123.3	2604.92	15952.1	2604.92	4365.71	2604.92	4168.02	2604.92	3381.45	2604.92	2128.75	2604.92	1885.29	2604.92	1956.04
	2603.72	15693.5	2603.72	23006.6	2603.72	31636.7	2603.72	12425	2603.72	16111.7	2603.72	4333.77	2603.72	4117.39	2603.72	3333.03	2603.72	2045.17	2603.72	1870.41	2603.72	1947.39
	2602.51	15383	2602.51	23050.6	2602.51	31897.7	2602.51	12154.6	2602.51	16104.8	2602.51	4362.16	2602.51	4110.46	2602.51	3394.87	2602.51	2053.15	2602.51	1828.49	2602.51	2053.15
	2601.31	15363.8	2601.31	23075.9	2601.31	31684.3	2601.31	12289.8	2601.31	16237.3	2601.31	4421.75	2601.31	4072.33	2601.31	3489.98	2601.31	2036.17	2601.31	1846.9	2601.31	2027.85
	2600.11	15450.6	2600.11	23311.1	2600.11	31699.8	2600.11	12250.3	2600.11	16037.1	2600.11	4317.03	2600.11	4117.4	2600.11	3402.05	2600.11	1985.92	2600.11	1823.72	2600.11	2056.62
	2598.91	15570.7	2598.91	23078.5	2598.91	31634.2	2598.91	12219.1	2598.91	16140.4	2598.91	4370.37	2598.91	4106.31	2598.91	3303.76	2598.91	2004.3	2598.91	1800.54	2598.91	2089.54
	2597.71	15580.6	2597.71	22895.9	2597.71	31714.1	2597.71	12279.5	2597.71	16129.4	2597.71	4334.29	2597.71	4099.39	2597.71	3324	2597.71	2060.09	2597.71	1810.63	2597.71	2022.67
	2596.5	15611.2	2596.5	23314	2596.5	31868.9	2596.5	12136.1	2596.5	15933.4	2596.5	4402.16	2596.5	4084.15	2596.5	3304.73	2596.5	2065.98	2596.5	1839.43	2596.5	1991.15
	2595.3	15535.9	2595.3	23389	2595.3	31778.3	2595.3	12127.8	2595.3	16051.2	2595.3	4326.61	2595.3	4073.08	2595.3	3376.91	2595.3	2015.76	2595.3	1886.92	2595.3	2038.62
	2594.1	15375.4	2594.1	22884.4	2594.1	31835.3	2594.1	11882.7	2594.1	16009.1	2594.1	4413.15	2594.1	3966.43	2594.1	3341.03	2594.1	1992.56	2594.1	1780.63	2594.1	1928.15
	2592.89	15447.6	2592.89	23138.1	2592.89	31713.6	2592.89	11911.8	2592.89	15921.2	2592.89	4395.79	2592.89	4069.63	2592.89	3336.31	2592.89	2054.55	2592.89	1815.65	2592.89	1975.61
	2591.69	15447.1	2591.69	22820.6	2591.69	31616.9	2591.69	12034.5	2591.69	16005.8	2591.69	4212.27	2591.69	4066.87	2591.69	3231.9	2591.69	2114.44	2591.69	1821.58	2591.69	1964.89
	2590.49	15502.6	2590.49	22843.8	2590.49	31514	2590.49	12130	2590.49	15758.1	2590.49	4288.4	2590.49	4043.35	2590.49	3247.97	2590.49	2001.95	2590.49	1810.89	2590.49	1923.03
	2589.28	15454.3	2589.28	22956.2	2589.28	31878.3	2589.28	11885.1	2589.28	15759.6	2589.28	4383.19	2589.28	3986.61	2589.28	3351.24	2589.28	2082.59	2589.28	1823.04	2589.28	2053.52
	2588.08	15520.3	2588.08	23076.9	2588.08	31854.3	2588.08	11964	2588.08	15966.6	2588.08	4241.29	2588.08	4050.3	2588.08	3348.61	2588.08	2117.53	2588.08	1841.42	2588.08	2022.03
	2586.87	15447.1	2586.87	22753.4	2586.87	31743.1	2586.87	12142.6	2586.87	15739.7	2586.87	4215.67	2586.87	4010.18	2586.87	3329.36	2586.87	2021.7	2586.87	1768.46	2586.87	1955.27
	2585.67	15743.3	2585.67	23247.7	2585.67	31706.6	2585.67	11804.4	2585.67	15959.2	2585.67	4214.96	2585.67	3959.7	2585.67	3401.44	2585.67	2004.75	2585.67	1915.51	2585.67	1963.25
	2584.46	15605.8	2584.46	22909.7	2584.46	31776	2584.46	12076.3	2584.46	16037.4	2584.46	4322.15	2584.46	4058.63	2584.46	3346.92	2584.46	1996.12	2584.46	1747.12	2584.46	1983.67
	2583.26	15655.1	2583.26	23028.3	2583.26	31793.5	2583.26	11771.4	2583.26	15833.5	2583.26	4282.01	2583.26	3995.71	2583.26	3294.49	2583.26	2016.53	2583.26	1726.08	2583.26	2020.68
	2582.05	15316.4	2582.05	22924.8	2582.05	31616	2582.05	11983.1	2582.05	15799.7	2582.05	4243.96	2582.05	3999.19	2582.05	3196.45	2582.05	2039.01	2582.05	1744.46	2582.05	1906.25
	2580.85	15465.2	2580.85	22775.8	2580.85	31473.8	2580.85	11784	2580.85	15654	2580.85	4239.1	2580.85	3905.19	2580.85	3336.94	2580.85	1972.3	2580.85	1810.53	2580.85	1914.23
	2579.64	15444	2579.64	23213.7	2579.64	31918.5	2579.64	11894	2579.64	15597.4	2579.64	4269.49	2579.64	4026.88	2579.64	3197.45	2579.64	2071.5	2579.64	1791.57	2579.64	1934.64
	2578.44	15580.3	2578.44	23043.9	2578.44	31994	2578.44	11838.1	2578.44	15845.7	2578.44	4241.82	2578.44	3932.91	2578.44	3358.63	2578.44	1963.34	2578.44	1832.73	2578.44	1911.51
	2577.23	15355.9	2577.23	23031.7	2577.23	31464.2	2577.23	11875.5	2577.23	15656.4	2577.23	4261.84	2577.23	3963.34	2577.23	3341.48	2577.23	2008.62	2577.23	1807.55	2577.23	1921.56
	2576.02	15425.8	2576.02	22760.5	2576.02	31744.9	2576.02	11604.1	2576.02	15807.2	2576.02	4317.08	2576.02	3931.59	2576.02	3274.6	2576.02	2006.21	2576.02	1801.03	2576.02	1983.41
	2574.82	15408.7	2574.82	22731.8	2574.82	31818.4	2574.82	11799	2574.82	15889.5	2574.82	4189.95	2574.82	3872.91	2574.82	3286.48	2574.82	2034.88	2574.82	1713.69	2574.82	1929.2
	2573.61	15605.1	2573.61	22966.3	2573.61	31645.2	2573.61	11861.3	2573.61	15632	2573.61	4183.03	2573.61	3890.9	2573.61	3194.77	2573.61	2040.76	2573.61	1703.05	2573.61	1941.31
	2572.4	15643.9	2572.4	23157.1	2572.4	31869.8	2572.4	11712.2	2572.4	15697.7	2572.4	4190.62	2572.4	3944.11	2572.4	3239.8	2572.4	2038.34	2572.4	1744.19	2572.4	1870.55
	2571.2	15608.1	2571.2	23024.8	2571.2	31742.3	2571.2	11981.5	2571.2	15535.6	2571.2	4216.84	2571.2	3912.38	2571.2	3317.96	2571.2	1996.58	2571.2	1762.54	2571.2	1980.01
	2569.99	15137.5	2569.99	22869.8	2569.99	31848.8	2569.99	11770.4	2569.99	15680	2569.99	4187.14	2569.99	3909.65	2569.99	3242.86	2569.99	2000.38	2569.99	1782.95	2569.99	2048.01
	2568.78	15754	2568.78	22868	2568.78	31655	2568.78	11673.2	2568.78	15764.4	2568.78	4155.38	2568.78	3944.19	2568.78	3171.92	2568.78	1975.2	2568.78	1741.24	2568.78	1966.92
	2567.57	15397.4	2567.57	22976	2567.57	31836	2567.57	11776.8	2567.57	15738.9	2567.57	4148.47	2567.57	3937.32	2567.57	3258.33	2567.57	1943.82	2567.57	1722.32	2567.57	1914.84
	2566.37	15492.1	2566.37	22690.6	2566.37	31489.1	2566.37	11739.6	2566.37	15618.3	2566.37	4197.45	2566.37	3897.34	2566.37	3243.3	2566.37	1995.24	2566.37	1773.77	2566.37	1955.91
	2565.16	15402.5	2565.16	22955.9	2565.16	31666	2565.16	11594.9	2565.16	15756.4	2565.16	4233.99	2565.16	3909.1	2565.16	3201.36	2565.16	1976.28	2565.16	1750.71	2565.16	1872.81
	2563.95	15635.8	2563.95	23065.8	2563.95	32035.1	2563.95	11464.6	2563.95	15534.4	2563.95	4206.38	2563.95	3933.27	2563.95	3198.76	2563.95	1936.63	2563.95	1748.35	2563.95	1963.53
	2562.74	15567	2562.74	22793	2562.74	31512.6	2562.74	11744	2562.74	15504.9	2562.74	4156.03	2562.74	3905.72	2562.74	3307.86	2562.74	1998.37	2562.74	1770.81	2562.74	1894.93
	2561.53	15580.9	2561.53	22619.6	2561.53	31728.6	2561.53	11814.5	2561.53	15456.8	2561.53	4182.22	2561.53	3834.74	2561.53	3197.68	2561.53	2008.38	2561.53	1720.87	2561.53	1898.75
	2560.32	15367.4	2560.32	23041.8	2560.32	31576.5	2560.32	11649.1	2560.32	15481.1	2560.32	4136.02	2560.32	3759.64	2560.32	3166.12	2560.32	1948.07	2560.32	1716.45	2560.32	1865.35
	2559.11	15490.9	2559.11	22802.2	2559.11	31399.5	2559.11	11558.2	2559.11	15499.2	2559.11	4036.08	2559.11	3825.18	2559.11	3299.99	2559.11	1933.27	2559.11	1718.23	2559.11	1910.52
	2557.91	15482.1	2557.91	22688.8	2557.91	31772.6	2557.91	11678.3	2557.91	15531.7	2557.91	4089.15	2557.91	3903.09	2557.91	3123.71	2557.91	2023.9	2557.91	1703.47	2557.91	1961.88
	2556.7	15458.9	2556.7	22492.8	2556.7	31709.4	2556.7	11688.7	2556.7	15624.2	2556.7	4007.85	2556.7	3856.96	2556.7	3199.67	2556.7	1945.02	2556.7	1812.73	2556.7	1858.2
	2555.49	15334.3	2555.49	22600.6	2555.49	31801.2	2555.49	11643.3	2555.49	15640.2	2555.49	4172.51	2555.49	3868.71	2555.49	3240.46	2555.49	1932.29	2555.49	1738.03	2555.49	1921.96
	2554.28	15557	2554.28	22611.2	2554.28	31570.6	2554.28	11757.1	2554.28	15674.8	2554.28	4064.36	2554.28	3770.95	2554.28	3163.47	2554.28	1898.91	2554.28	1750.13	2554.28	1894.77
	2553.07	15550.2	2553.07	22983.4	2553.07	31732.6	2553.07	11412.2	2553.07	15690.7	2553.07	4020.29	2553.07	3776.51	2553.07	3231.11	2553.07	2022.54	2553.07	1760.17	2553.07	1923.38
	2551.86	15295.6	2551.86	22783.3	2551.86	31696.3	2551.86	11656.1	2551.86	15735.6	2551.86	4040.27	2551.86	3709.78	2551.86	3222.3	2551.86	1933.38	2551.86	1730.96	2551.86	1935.45
	2550.65	15501.6	2550.65	22686.6	2550.65	31827.3	2550.65	11666.5	2550.65	15485.1	2550.65	4056.12	2550.65	3744.27	2550.65	3267.2	2550.65	1966.1	2550.65	1718.27	2550.65	1881.43
	2549.43	15385.5	2549.43	22670.4	2549.43	31832.3	2549.43	11538.6	2549.43	15461.9	2549.43	4047.18	2549.43	3770.48	2549.43	3049.84	2549.43	1932.73	2549.43	1722.11	2549.43	1881.11
	2548.22	15521.2	2548.22	22567.5	2548.22	31595.7	2548.22	11629.5	2548.22	15306.5	2548.22	3972.17	2548.22	3761.59	2548.22	3247.52	2548.22	1911.76	2548.22	1740.41	2548.22	1905.57
	2547.01	15382.4	2547.01	22898.1	2547.01	31282.8	2547.01	11497.5	2547.01	15442.2	2547.01	3849.72	2547.01	3742.38	2547.01	3143.76	2547.01	1901.12	2547.01	1707.09	2547.01	1899.06
	2545.8	15386	2545.8	22665.1	2545.8	31564.4	2545.8	11489.4	2545.8	15421	2545.8	4098.79	2545.8	3727.3	2545.8	3075.13	2545.8	1911.12	2545.8	1735.69	2545.8	1937.95
	2544.59	15602.1	2544.59	22665.5	2544.59	31619	2544.59	11454.5	2544.59	15468	2544.59	4015.57	2544.59	3660.64	2544.59	3198.42	2544.59	2016.04	2544.59	1696.19	2544.59	1871.59
	2543.38	15424.1	2543.38	22634.8	2543.38	31778.7	2543.38	11326.7	2543.38	15531.4	2543.38	3994.26	2543.38	3635.27	2543.38	3076.16	2543.38	1906.35	2543.38	1724.79	2543.38	1906.35
	2542.17	15136.9	2542.17	22620.7	2542.17	31556.8	2542.17	11500.1	2542.17	15318.4	2542.17	4041.03	2542.17	3797.62	2542.17	3098.33	2542.17	1976.17	2542.17	1708	2542.17	1887.47
	2540.95	15489.1	2540.95	22526.2	2540.95	31586.5	2540.95	11335.3	2540.95	15464.3	2540.95	3974.35	2540.95	3757.8	2540.95	3101.93	2540.95	1913.96	2540.95	1691.21	2540.95	1856.21
	2539.74	15581.3	2539.74	22600.7	2539.74	31187.4	2539.74	11442.6	2539.74	15467.9	2539.74	4014.93	2539.74	3691.18	2539.74	3076.67	2539.74	1936.32	2539.74	1715.68	2539.74	1796.1
	2538.53	15857	2538.53	22526.8	2538.53	31468.7	2538.53	11306.7	2538.53	15242.6	2538.53	3940.03	2538.53	3746.22	2538.53	3142.13	2538.53	1948.37	2538.53	1696.83	2538.53	1806.1
	2537.32	15598.7	2537.32	22568.4	2537.32	31517	2537.32	11581	2537.32	15252.4	2537.32	3883.71	2537.32	3673.44	2537.32	3199.32	2537.32	1927.42	2537.32	1690.36	2537.32	1954.22
	2536.1	15686.8	2536.1	22719.2	2536.1	31515.8	2536.1	11443.1	2536.1	15260.2	2536.1	4002.6	2536.1	3755.27	2536.1	3075.12	2536.1	1931.22	2536.1	1729.24	2536.1	1840.54
	2534.89	15447.2	2534.89	22531.9	2534.89	31487.8	2534.89	11496.8	2534.89	15432.8	2534.89	3931.86	2534.89	3674.27	2534.89	3037.51	2534.89	1932.96	2534.89	1708.34	2534.89	1961.81
	2533.68	15516.7	2533.68	22536.4	2533.68	31497	2533.68	11272.3	2533.68	15479.6	2533.68	3881.75	2533.68	3809.64	2533.68	3150.32	2533.68	1949.12	2533.68	1718.35	2533.68	1887.3
	2532.46	15431.7	2532.46	22660.3	2532.46	31708	2532.46	11262.2	2532.46	15404.9	2532.46	4000.58	2532.46	3611.23	2532.46	3100.34	2532.46	1851.97	2532.46	1641.84	2532.46	1851.97
	2531.25	15573.3	2531.25	22703.9	2531.25	31527.6	2531.25	11363.3	2531.25	15513.5	2531.25	3940.17	2531.25	3540.6	2531.25	3046.27	2531.25	1913.45	2531.25	1717.78	2531.25	1824.88
	2530.04	15381.2	2530.04	22586.8	2530.04	31394.6	2530.04	11295.5	2530.04	15428.6	2530.04	3933.33	2530.04	3731.52	2530.04	3109.6	2530.04	1931.66	2530.04	1637.17	2530.04	1888.41
	2528.82	15586.6	2528.82	22595.4	2528.82	31626.1	2528.82	11458.3	2528.82	15555.7	2528.82	3926.49	2528.82	3671.18	2528.82	3065.84	2528.82	1877.8	2528.82	1715.14	2528.82	1892.21
	2527.61	15581.9	2527.61	22538	2527.61	31594	2527.61	11326.7	2527.61	15365.7	2527.61	4010.24	2527.61	3602.63	2527.61	3120.9	2527.61	1947.48	2527.61	1669.56	2527.61	1863.07
	2526.39	15268.5	2526.39	22484.8	2526.39	31778.1	2526.39	11205.4	2526.39	15369.3	2526.39	3925.17	2526.39	3655.54	2526.39	3134.79	2526.39	1815.42	2526.39	1696.04	2526.39	1768.08
	2525.18	15362.6	2525.18	22793.9	2525.18	31564.9	2525.18	11240.5	2525.18	15309.1	2525.18	3903.93	2525.18	3619.94	2525.18	3035.48	2525.18	2000.33	2525.18	1685.46	2525.18	1883.03
	2523.96	15637.8	2523.96	22405.3	2523.96	31543.1	2523.96	11242.8	2523.96	15279.8	2523.96	3872.41	2523.96	3705.75	2523.96	3076.12	2523.96	1872.42	2523.96	1674.89	2523.96	1864.19
	2522.75	15246.3	2522.75	22675.1	2522.75	31562.5	2522.75	11347.8	2522.75	15404.8	2522.75	3927.31	2522.75	3793.58	2522.75	3009.77	2522.75	1923.54	2522.75	1610.83	2522.75	1851.53
	2521.53	15433	2521.53	22288.7	2521.53	31415.2	2521.53	11222.5	2521.53	15344.6	2521.53	3846.43	2521.53	3696.27	2521.53	3017.49	2521.53	1838.88	2521.53	1608.51	2521.53	1857.39
	2520.32	15329.6	2520.32	22365.2	2520.32	31473.7	2520.32	11329.6	2520.32	15323.5	2520.32	3870.46	2520.32	3578.42	2520.32	3132.15	2520.32	1955.79	2520.32	1622.63	2520.32	1850.91
	2519.1	15501.8	2519.1	22548.5	2519.1	31575.3	2519.1	11286.6	2519.1	15160.5	2519.1	3769.05	2519.1	3682.69	2519.1	3026.76	2519.1	1844.43	2519.1	1614.13	2519.1	1852.65
	2517.88	15287.5	2517.88	22563.2	2517.88	31681	2517.88	11249.7	2517.88	15092.2	2517.88	3795.14	2517.88	3649.18	2517.88	3106.43	2517.88	1883.18	2517.88	1634.42	2517.88	1854.4
	2516.67	15309.6	2516.67	22610.8	2516.67	31355	2516.67	11106	2516.67	15167.7	2516.67	3948.67	2516.67	3632.12	2516.67	3003.13	2516.67	1856.14	2516.67	1574.53	2516.67	1804.75
	2515.45	15325.5	2515.45	22360.4	2515.45	31483.3	2515.45	11264.5	2515.45	15231	2515.45	3884.29	2515.45	3641.78	2515.45	2928.63	2515.45	1892.82	2515.45	1563.99	2515.45	1839.39
	2514.24	15429.8	2514.24	22486.1	2514.24	31695.8	2514.24	11106.4	2514.24	15384.6	2514.24	3914.46	2514.24	3509.66	2514.24	2987.73	2514.24	1822.64	2514.24	1643.87	2514.24	1800.04
	2513.02	15462.1	2513.02	22562.4	2513.02	31762.4	2513.02	11164.1	2513.02	15156	2513.02	3839.84	2513.02	3541.94	2513.02	3018.05	2513.02	1857.26	2513.02	1641.54	2513.02	1822.33
	2511.8	15406.1	2511.8	22301.8	2511.8	31247.6	2511.8	11281.4	2511.8	15112.3	2511.8	3820.71	2511.8	3644.05	2511.8	3107.92	2511.8	1902.14	2511.8	1557.04	2511.8	1760.4
	2510.58	15485.6	2510.58	22304.2	2510.58	31377.9	2510.58	11207.6	2510.58	15208.4	2510.58	3852.92	2510.58	3569.5	2510.58	3037.57	2510.58	1871.01	2510.58	1626.61	2510.58	1873.06
	2509.37	15618.6	2509.37	22413.4	2509.37	31578	2509.37	11117.4	2509.37	15181.2	2509.37	3718.8	2509.37	3581.22	2509.37	3014.47	2509.37	1891.23	2509.37	1591.43	2509.37	1774.18
	2508.15	15254.6	2508.15	22582.1	2508.15	31336.6	2508.15	11121.7	2508.15	15219.7	2508.15	3714.07	2508.15	3527.24	2508.15	3042.7	2508.15	1829.32	2508.15	1650.7	2508.15	1829.32
	2506.93	15377.2	2506.93	22539.3	2506.93	31444.2	2506.93	11091.1	2506.93	15180.2	2506.93	3850.98	2506.93	3608.75	2506.93	3070.93	2506.93	1888.54	2506.93	1681.21	2506.93	1833.11
	2505.71	15489.6	2505.71	22367.2	2505.71	31467.6	2505.71	11101.5	2505.71	14999	2505.71	3870.85	2505.71	3593.78	2505.71	3021.15	2505.71	1824.6	2505.71	1559.83	2505.71	1828.7
	2504.49	15575.2	2504.49	22310.1	2504.49	31642.9	2504.49	11116.1	2504.49	15199.7	2504.49	3798.38	2504.49	3539.82	2504.49	3147.87	2504.49	1820.18	2504.49	1578.04	2504.49	1803.77
	2503.28	15511	2503.28	22183.2	2503.28	31061	2503.28	11042.4	2503.28	15145.8	2503.28	3721.83	2503.28	3481.77	2503.28	2966.79	2503.28	1813.72	2503.28	1668.05	2503.28	1770.64
	2502.06	15284.8	2502.06	22456.4	2502.06	31289.7	2502.06	11042.6	2502.06	15247.9	2502.06	3762.23	2502.06	3567.34	2502.06	2937.57	2502.06	1881.11	2502.06	1637	2502.06	1772.39
	2500.84	15278.1	2500.84	22280.4	2500.84	31245.4	2500.84	11163.8	2500.84	15146.9	2500.84	3759.54	2500.84	3490.86	2500.84	2955.54	2500.84	1749.53	2500.84	1550.58	2500.84	1864.39
	2499.62	15410.9	2499.62	22167.9	2499.62	31162.2	2499.62	11030.6	2499.62	15121.8	2499.62	3787.62	2499.62	3590.75	2499.62	2840.2	2499.62	1853.82	2499.62	1648.75	2499.62	1835.36
	2498.4	15502.6	2498.4	22266.7	2498.4	31536.3	2498.4	10942.7	2498.4	14934.7	2498.4	3770.58	2498.4	3424.07	2498.4	2985.3	2498.4	1826.85	2498.4	1630.02	2498.4	1740.74
	2497.18	15329.9	2497.18	22455.6	2497.18	31299.3	2497.18	11029	2497.18	15049	2497.18	3726.89	2497.18	3519.84	2497.18	2937.64	2497.18	1842.95	2497.18	1568.25	2497.18	1855.25
	2495.96	15304.7	2495.96	22279.7	2495.96	31263.3	2495.96	11018.9	2495.96	15161.3	2495.96	3615.58	2495.96	3453.66	2495.96	2898.2	2495.96	1844.68	2495.96	1590.53	2495.96	1805.74
	2494.74	15521.4	2494.74	22409.1	2494.74	31290.8	2494.74	11019.1	2494.74	15158.7	2494.74	3670.3	2494.74	3500.21	2494.74	2959.19	2494.74	1805.44	2494.74	1635.34	2494.74	1727.56
	2493.52	15172.5	2493.52	22350	2493.52	31445.4	2493.52	10978.3	2493.52	15047.6	2493.52	3755.74	2493.52	3475.03	2493.52	2964.84	2493.52	1835.87	2493.52	1655.56	2493.52	1776.45
	2492.3	15276.5	2492.3	22143.5	2492.3	31360.2	2492.3	11076.9	2492.3	15127	2492.3	3755.11	2492.3	3560.49	2492.3	3003.27	2492.3	1810.97	2492.3	1577.43	2492.3	1788.44
	2491.08	15499.2	2491.08	22408	2491.08	31189	2491.08	10907	2491.08	14690.2	2491.08	3684.83	2491.08	3342.77	2491.08	2877.82	2491.08	1765.61	2491.08	1603.79	2491.08	1804.52
	2489.86	15357.4	2489.86	22435	2489.86	31200.1	2489.86	10970.7	2489.86	15144.4	2489.86	3655.54	2489.86	3442.56	2489.86	2938.77	2489.86	1806.27	2489.86	1595.33	2489.86	1822.65
	2488.64	15326.1	2488.64	22103.6	2488.64	31418	2488.64	10989.3	2488.64	14926.8	2488.64	3699.97	2488.64	3353.93	2488.64	2932.13	2488.64	1859.2	2488.64	1558.21	2488.64	1828.49
	2487.42	15452.5	2487.42	22132.6	2487.42	31253	2487.42	11038.7	2487.42	15188.4	2487.42	3685.02	2487.42	3445.49	2487.42	2857.94	2487.42	1842.51	2487.42	1580.46	2487.42	1764.71
	2486.2	15492.9	2486.2	22307	2486.2	31268.2	2486.2	11047	2486.2	14979.1	2486.2	3749.9	2486.2	3498.13	2486.2	2927.05	2486.2	1791.03	2486.2	1545.4	2486.2	1803.31
	2484.97	15424.8	2484.97	22323.7	2484.97	31463.5	2484.97	10934.7	2484.97	14915.2	2484.97	3626.47	2484.97	3333.82	2484.97	2883.58	2484.97	1839.84	2484.97	1549.23	2484.97	1813.24
	2483.75	15436.5	2483.75	22299.4	2483.75	31351.8	2483.75	10773.2	2483.75	15045.7	2483.75	3705.66	2483.75	3357.81	2483.75	2913.78	2483.75	1767.91	2483.75	1555.11	2483.75	1792.47
	2482.53	15577.1	2482.53	22273.2	2482.53	31369	2482.53	10746.9	2482.53	15045.2	2482.53	3750.05	2482.53	3408.39	2482.53	2882.6	2482.53	1851.5	2482.53	1638.73	2482.53	1796.26
	2481.31	15423.1	2481.31	21997.4	2481.31	31500.8	2481.31	10859.6	2481.31	14909.7	2481.31	3731	2481.31	3477.36	2481.31	2873.94	2481.31	1800.05	2481.31	1523.9	2481.31	1814.36
	2480.09	15299.9	2480.09	22050.9	2480.09	31127.4	2480.09	10910.9	2480.09	14976.7	2480.09	3673.11	2480.09	3347.93	2480.09	2902.08	2480.09	1754.75	2480.09	1629.99	2480.09	1820.19
	2478.86	15342.3	2478.86	22165.8	2478.86	31522.9	2478.86	10886.6	2478.86	15011	2478.86	3672.49	2478.86	3427.11	2478.86	2934.31	2478.86	1795.35	2478.86	1611.32	2478.86	1821.93
	2477.64	15419.4	2477.64	22321.5	2477.64	31217	2477.64	10751.9	2477.64	14889.9	2477.64	3510.36	2477.64	3375.42	2477.64	2884.75	2477.64	1858.42	2477.64	1576.29	2477.64	1817.54
	2476.42	15140.8	2476.42	22168.6	2476.42	31350.8	2476.42	10860.4	2476.42	14926.2	2476.42	3573.13	2476.42	3434.13	2476.42	2925.15	2476.42	1753.86	2476.42	1543.32	2476.42	1757.95
	2475.19	15420.3	2475.19	21954.3	2475.19	31188.1	2475.19	10879	2475.19	14997.3	2475.19	3658.37	2475.19	3325.23	2475.19	2865.38	2475.19	1827.14	2475.19	1571.67	2475.19	1753.56
	2473.97	15364.6	2473.97	21852.5	2473.97	31626.3	2473.97	10997.8	2473.97	14839.4	2473.97	3639.36	2473.97	3428.89	2473.97	2832.2	2473.97	1812.53	2473.97	1608.18	2473.97	1794.14
	2472.75	15353.8	2472.75	22198.2	2472.75	31273.6	2472.75	11061.3	2472.75	14963.6	2472.75	3538.64	2472.75	3348.63	2472.75	2907.32	2472.75	1808.14	2472.75	1560.92	2472.75	1773.4
	2471.52	15275.7	2471.52	22194.4	2471.52	31417.5	2471.52	10775.5	2471.52	14756.8	2471.52	3687.16	2471.52	3366.45	2471.52	2829.2	2471.52	1799.66	2471.52	1523.89	2471.52	1775.15
	2470.3	15352.7	2470.3	22374.5	2470.3	31091.5	2470.3	10671.6	2470.3	14885	2470.3	3604.84	2470.3	3337.29	2470.3	2865.49	2470.3	1703.36	2470.3	1509.34	2470.3	1731.96
	2469.07	15403.2	2469.07	22135.9	2469.07	31370.1	2469.07	10843.3	2469.07	14796.8	2469.07	3530.72	2469.07	3332.64	2469.07	2887.47	2469.07	1756.17	2469.07	1558.09	2469.07	1819.47
	2467.85	15263.8	2467.85	21995.4	2467.85	30997.3	2467.85	10841.5	2467.85	14694.2	2467.85	3589.33	2467.85	3293.28	2467.85	2860.44	2467.85	1706.87	2467.85	1531.28	2467.85	1704.83
	2466.63	15247	2466.63	21942.7	2466.63	31212.5	2466.63	10884.6	2466.63	14861.2	2466.63	3588.73	2466.63	3268.23	2466.63	2855.87	2466.63	1794.36	2466.63	1565.73	2466.63	1741.29
	2465.4	15397.5	2465.4	22141	2465.4	31458.3	2465.4	10666.4	2465.4	14958.7	2465.4	3688.13	2465.4	3302.38	2465.4	2816.61	2465.4	1734.87	2465.4	1571.59	2465.4	1696.09
	2464.18	15313.3	2464.18	22378.1	2464.18	31406.1	2464.18	10868.7	2464.18	14860.2	2464.18	3638.53	2464.18	3330.39	2464.18	2807.97	2464.18	1779.47	2464.18	1536.63	2464.18	1754.98
	2462.95	15388.2	2462.95	21901	2462.95	31082.5	2462.95	10728.1	2462.95	14643.5	2462.95	3552.22	2462.95	3391.04	2462.95	2813.62	2462.95	1787.33	2462.95	1507.81	2462.95	1760.81
	2461.73	15079.6	2461.73	22154.3	2461.73	31575	2461.73	10724.2	2461.73	14659.4	2461.73	3563.86	2461.73	3314.98	2461.73	2835.59	2461.73	1750.31	2461.73	1546.31	2461.73	1711.55
	2460.5	15415.6	2460.5	22026.1	2460.5	31208.6	2460.5	10540.9	2460.5	14854.7	2460.5	3542.87	2460.5	3314.42	2460.5	2953.41	2460.5	1747.98	2460.5	1539.93	2460.5	1729.62
	2459.27	15296.8	2459.27	22040.8	2459.27	30932.1	2459.27	10577.9	2459.27	14917.5	2459.27	3538.19	2459.27	3297.55	2459.27	2916.2	2459.27	1723.21	2459.27	1531.52	2459.27	1713.01
	2458.05	15273.8	2458.05	22041.1	2458.05	31281.7	2458.05	10792.2	2458.05	14841.6	2458.05	3566.14	2458.05	3384.67	2458.05	2936.1	2458.05	1761.66	2458.05	1570	2458.05	1761.66
	2456.82	15336.5	2456.82	22088.4	2456.82	31453.8	2456.82	10814.8	2456.82	14720.8	2456.82	3496.22	2456.82	3271.97	2456.82	2819.4	2456.82	1716.51	2456.82	1533.04	2456.82	1738.94
	2455.59	15374.7	2455.59	21903.2	2455.59	31354.7	2455.59	10774.3	2455.59	14879.4	2455.59	3573.09	2455.59	3316.26	2455.59	2873.96	2455.59	1738.64	2455.59	1563.35	2455.59	1732.53
	2454.37	15337.4	2454.37	21956.6	2454.37	31070.2	2454.37	10831.6	2454.37	14556.9	2454.37	3605.09	2454.37	3387.03	2454.37	2842.9	2454.37	1687.4	2454.37	1503.99	2454.37	1728.16
	2453.14	15184	2453.14	22067	2453.14	31020.1	2453.14	10776.8	2453.14	14760.2	2453.14	3580.03	2453.14	3292.73	2453.14	2891.33	2453.14	1774.73	2453.14	1564.86	2453.14	1752.32
	2451.91	15619.5	2451.91	22026.6	2451.91	31349	2451.91	10589.6	2451.91	14574.4	2451.91	3508.12	2451.91	3273.84	2451.91	2852.13	2451.91	1804.99	2451.91	1601.27	2451.91	1631.83
	2450.69	15286.9	2450.69	21644	2450.69	31561.6	2450.69	10693.7	2450.69	14897.8	2450.69	3521.79	2450.69	3204.03	2450.69	2869.98	2450.69	1784.32	2450.69	1474.71	2450.69	1796.54
	2449.46	15290.4	2449.46	21787	2449.46	31660.2	2449.46	10610.4	2449.46	14722.2	2449.46	3431.58	2449.46	3221.82	2449.46	2885.79	2449.46	1779.94	2449.46	1588.51	2449.46	1802.34
	2448.23	15350.9	2448.23	21852.5	2448.23	31343.3	2448.23	10688	2448.23	14900.9	2448.23	3549.1	2448.23	3302.72	2448.23	2921.95	2448.23	1740.95	2448.23	1545.48	2448.23	1742.99
	2447	15266.9	2447	22180.7	2447	31069.3	2447	10617	2447	14812.9	2447	3491.5	2447	3234.98	2447	2837.99	2447	1805.81	2447	1604.26	2447	1744.73
	2445.77	15205.3	2445.77	21967.3	2445.77	31448.7	2445.77	10694.6	2445.77	14731	2445.77	3564.19	2445.77	3338.25	2445.77	2829.37	2445.77	1821.79	2445.77	1549.03	2445.77	1787.18
	2444.55	15253.6	2444.55	22067.4	2444.55	31294.8	2444.55	10654.1	2444.55	14761.1	2444.55	3598.18	2444.55	3262.38	2444.55	2873.66	2444.55	1786.88	2444.55	1544.7	2444.55	1780.78
	2443.32	15281.6	2443.32	22065.7	2443.32	30972.1	2443.32	10666.6	2443.32	14630.4	2443.32	3471.42	2443.32	3225.2	2443.32	2722.6	2443.32	1796.75	2443.32	1591.24	2443.32	1780.47
	2442.09	15201.7	2442.09	21943.9	2442.09	31392.1	2442.09	10581.4	2442.09	14758.1	2442.09	3548.14	2442.09	3267.38	2442.09	2785.21	2442.09	1794.41	2442.09	1574.69	2442.09	1788.31
	2440.86	15555.1	2440.86	21970.7	2440.86	31295.2	2440.86	10669.1	2440.86	14774	2440.86	3445.83	2440.86	3262.76	2440.86	2839.66	2440.86	1824.62	2440.86	1588.66	2440.86	1712.75
	2439.63	15371.4	2439.63	22089.1	2439.63	31318.4	2439.63	10559.5	2439.63	14773.5	2439.63	3473.72	2439.63	3227.63	2439.63	2849.35	2439.63	1747.03	2439.63	1592.46	2439.63	1795.84
	2438.4	15169.6	2438.4	21983.7	2438.4	31061	2438.4	10578	2438.4	14679.5	2438.4	3444.67	2438.4	3271.83	2438.4	2879.37	2438.4	1834.17	2438.4	1563.73	2438.4	1781.3
	2437.17	15045	2437.17	22018.6	2437.17	31025.2	2437.17	10580.3	2437.17	14662.8	2437.17	3523.38	2437.17	3220.44	2437.17	2860.58	2437.17	1748.47	2437.17	1522.8	2437.17	1768.8
	2435.94	15209.1	2435.94	22014.8	2435.94	31615.6	2435.94	10566.3	2435.94	14552.6	2435.94	3461.8	2435.94	3240.23	2435.94	2831.64	2435.94	1784.77	2435.94	1603.85	2435.94	1729.88
	2434.71	15338.7	2434.71	22049.7	2434.71	31116.4	2434.71	10458.8	2434.71	14609	2434.71	3507.96	2434.71	3280.33	2434.71	2873.84	2434.71	1721.46	2434.71	1524.32	2434.71	1782.43
	2433.48	15360.5	2433.48	21972.9	2433.48	31294	2433.48	10477.4	2433.48	14543.6	2433.48	3501.27	2433.48	3265.55	2433.48	2869.29	2433.48	1684.59	2433.48	1538.28	2433.48	1729.3
	2432.25	15292.9	2432.25	21812.7	2432.25	31284.6	2432.25	10475.6	2432.25	14522.8	2432.25	3429.57	2432.25	3216.24	2432.25	2769.25	2432.25	1779.8	2432.25	1542.09	2432.25	1773.7
	2431.02	15168.4	2431.02	21906.5	2431.02	31179.8	2431.02	10595.7	2431.02	14760.1	2431.02	3445.24	2431.02	3185.22	2431.02	2813.48	2431.02	1740.9	2431.02	1547.92	2431.02	1698.24
	2429.79	15387.2	2429.79	21894.7	2429.79	31326.9	2429.79	10535	2429.79	14593.1	2429.79	3473.09	2429.79	3075.01	2429.79	2776.44	2429.79	1628.9	2429.79	1523.29	2429.79	1744.67
	2428.56	15335.9	2428.56	21641.2	2428.56	31027.1	2428.56	10437.8	2428.56	14818	2428.56	3358.78	2428.56	3238.97	2428.56	2719.11	2428.56	1697.67	2428.56	1506.78	2428.56	1689.55
	2427.33	15310.9	2427.33	21970.5	2427.33	31042.2	2427.33	10492.9	2427.33	14661.2	2427.33	3346.03	2427.33	3212.03	2427.33	2736.93	2427.33	1703.47	2427.33	1488.25	2427.33	1632.41
	2426.1	15340.8	2426.1	21834.9	2426.1	31369.8	2426.1	10617	2426.1	14470	2426.1	3410.43	2426.1	3142.47	2426.1	2827.81	2426.1	1676.79	2426.1	1514.39	2426.1	1709.27
	2424.86	15285.5	2424.86	22050.4	2424.86	31072.3	2424.86	10574.6	2424.86	14467.5	2424.86	3409.85	2424.86	3164.26	2424.86	2758.33	2424.86	1735.37	2424.86	1501.96	2424.86	1680.57
	2423.63	15390.4	2423.63	21872.1	2423.63	31077.2	2423.63	10367.8	2423.63	14617.3	2423.63	3378.83	2423.63	3228.66	2423.63	2837	2423.63	1645.79	2423.63	1457.06	2423.63	1702.61
	2422.4	15247.8	2422.4	21874.5	2422.4	31254.5	2422.4	10631.9	2422.4	14418	2422.4	3400.58	2422.4	3161.16	2422.4	2836.52	2422.4	1649.57	2422.4	1487.25	2422.4	1633.33
	2421.17	15324.4	2421.17	21925.6	2421.17	31458.2	2421.17	10244.6	2421.17	14484.5	2421.17	3361.46	2421.17	3085.57	2421.17	2752.87	2421.17	1659.43	2421.17	1466.71	2421.17	1653.34
	2419.93	15443.5	2419.93	21790	2419.93	31166.9	2419.93	10378.8	2419.93	14691	2419.93	3460.28	2419.93	3113.44	2419.93	2823.39	2419.93	1667.26	2419.93	1423.87	2419.93	1646.98
	2418.7	15388.1	2418.7	21879.6	2418.7	30985.2	2418.7	10381.1	2418.7	14400.5	2418.7	3427.25	2418.7	3129.14	2418.7	2776.27	2418.7	1656.84	2418.7	1454.05	2418.7	1695.37
	2417.47	15377.4	2417.47	21809	2417.47	30939.4	2417.47	10383.4	2417.47	14456.9	2417.47	3345.56	2417.47	3104.28	2417.47	2704.84	2417.47	1733.61	2417.47	1467.99	2417.47	1662.64
	2416.24	15141.7	2416.24	21849.9	2416.24	31220	2416.24	10377.6	2416.24	14630.8	2416.24	3450.41	2416.24	3132.13	2416.24	2769.25	2416.24	1698.85	2416.24	1447.47	2416.24	1656.28
	2415	15228.3	2415	21830	2415	31121.4	2415	10446.8	2415	14295.9	2415	3423.48	2415	3139.71	2415	2758.65	2415	1690.46	2415	1453.31	2415	1609.38
	2413.77	15292.6	2413.77	21850.6	2413.77	30982.4	2413.77	10572.7	2413.77	14271.2	2413.77	3416.82	2413.77	3076.36	2413.77	2741.97	2413.77	1698.28	2413.77	1491.57	2413.77	1718.54
	2412.54	15200.9	2412.54	21581.5	2412.54	31038	2412.54	10390.6	2412.54	14499.8	2412.54	3325.06	2412.54	3077.86	2412.54	2747.58	2412.54	1663.54	2412.54	1521.71	2412.54	1649.36
	2411.3	15149.7	2411.3	21719.7	2411.3	31393.3	2411.3	10449.6	2411.3	14452.8	2411.3	3365.02	2411.3	3077.34	2411.3	2657.98	2411.3	1634.9	2411.3	1535.63	2411.3	1630.85
	2410.07	15106.6	2410.07	21882.1	2410.07	31153	2410.07	10405.3	2410.07	14594.1	2410.07	3277.35	2410.07	3194.3	2410.07	2724.37	2410.07	1731.85	2410.07	1391.56	2410.07	1598.16
	2408.83	15300.5	2408.83	21758.9	2408.83	31200.4	2408.83	10488.6	2408.83	14405.3	2408.83	3378.05	2408.83	3062.12	2408.83	2762.39	2408.83	1689.03	2408.83	1401.45	2408.83	1620.17
	2407.6	15411.3	2407.6	21896.9	2407.6	31067.6	2407.6	10302.5	2407.6	14366.5	2407.6	3302.56	2407.6	3067.68	2407.6	2711.3	2407.6	1642.17	2407.6	1419.43	2407.6	1745.44
	2406.36	15208.2	2406.36	21781.9	2406.36	31080.5	2406.36	10347.4	2406.36	14517.9	2406.36	3407.28	2406.36	3097.53	2406.36	2692.62	2406.36	1643.92	2406.36	1457.66	2406.36	1658.09
	2405.13	15149	2405.13	21691.2	2405.13	31038.8	2405.13	10303.1	2405.13	14276.6	2405.13	3362.17	2405.13	3048.42	2405.13	2730.62	2405.13	1623.4	2405.13	1420.98	2405.13	1663.88
	2403.89	15419.6	2403.89	22023.4	2403.89	31345.3	2403.89	10184	2403.89	14395.6	2403.89	3240.17	2403.89	3122.79	2403.89	2740.28	2403.89	1653.48	2403.89	1459.19	2403.89	1653.48
	2402.66	15196.5	2402.66	21807.2	2402.66	31323.8	2402.66	10245	2402.66	14403.3	2402.66	3397.45	2402.66	2988.71	2402.66	2691.25	2402.66	1653.2	2402.66	1460.97	2402.66	1643.08
	2401.42	15238.4	2401.42	21657.9	2401.42	31067.6	2401.42	10306	2401.42	14210.6	2401.42	3237.05	2401.42	3054.97	2401.42	2715.08	2401.42	1675.17	2401.42	1432.39	2401.42	1624.59
	2400.19	15258.1	2400.19	21488.3	2400.19	30756.9	2400.19	10381.1	2400.19	14446.9	2400.19	3159.63	2400.19	3024.11	2400.19	2625.61	2400.19	1668.82	2400.19	1417.99	2400.19	1666.8
	2398.95	15055.3	2398.95	21782	2398.95	30816.4	2398.95	10328.8	2398.95	14420.2	2398.95	3223.82	2398.95	3005.39	2398.95	2700	2398.95	1605.84	2398.95	1435.95	2398.95	1579.55
	2397.71	15252.9	2397.71	21774.3	2397.71	30809.1	2397.71	10207.7	2397.71	14389.5	2397.71	3277.87	2397.71	2986.68	2397.71	2764.25	2397.71	1658.15	2397.71	1470.09	2397.71	1684.43
	2396.48	15074.4	2396.48	21519.9	2396.48	31105.2	2396.48	10367.7	2396.48	14395.1	2396.48	3174.2	2396.48	2963.94	2396.48	2711.21	2396.48	1633.6	2396.48	1388.97	2396.48	1694.26
	2395.24	15253.8	2395.24	21595.1	2395.24	30940.2	2395.24	10279	2395.24	14378.5	2395.24	3270.7	2395.24	2989.71	2395.24	2599.58	2395.24	1603	2395.24	1459.48	2395.24	1613.11
	2394	15024.9	2394	21795.5	2394	30745	2394	10176.2	2394	14228.5	2394	3138.77	2394	2971.02	2394	2665.83	2394	1564.33	2394	1408.71	2394	1598.69
	2392.77	15198.1	2392.77	21795.9	2392.77	30875.2	2392.77	10237.2	2392.77	14149.3	2392.77	3277.67	2392.77	2974.56	2392.77	2631.03	2392.77	1646.92	2392.77	1434.74	2392.77	1622.67
	2391.53	15260.2	2391.53	21602.3	2391.53	31029.5	2391.53	10332.4	2391.53	14492.4	2391.53	3309.44	2391.53	2992.24	2391.53	2800.3	2391.53	1707.25	2391.53	1398.13	2391.53	1634.52
	2390.29	15338.4	2390.29	21542.1	2390.29	31236.4	2390.29	10019.6	2390.29	14308.2	2390.29	3175.56	2390.29	3102.83	2390.29	2678.62	2390.29	1626.16	2390.29	1462.53	2390.29	1603.94
	2389.05	15448.9	2389.05	21784.8	2389.05	30901.9	2389.05	10337	2389.05	14249.2	2389.05	3318.42	2389.05	3019.5	2389.05	2710.48	2389.05	1611.75	2389.05	1421.89	2389.05	1563.27
	2387.81	15244.4	2387.81	21526.7	2387.81	30813.9	2387.81	10161.6	2387.81	14273	2387.81	3220.93	2387.81	2982.64	2387.81	2675.69	2387.81	1668.02	2387.81	1419.63	2387.81	1627.63
	2386.58	15086.3	2386.58	21692.6	2386.58	31065.1	2386.58	10345.6	2386.58	14290.8	2386.58	3216.34	2386.58	2984.15	2386.58	2729.75	2386.58	1629.37	2386.58	1376.99	2386.58	1649.56
	2385.34	15101.9	2385.34	21753.6	2385.34	31075.9	2385.34	10150	2385.34	14369.1	2385.34	3187.53	2385.34	2955.38	2385.34	2666.71	2385.34	1633.13	2385.34	1405.02	2385.34	1659.38
	2384.1	15168	2384.1	21707.5	2384.1	30860.8	2384.1	10188.7	2384.1	14265.8	2384.1	3178.92	2384.1	2940.75	2384.1	2678.37	2384.1	1600.56	2384.1	1384.6	2384.1	1540.01
	2382.86	15236.1	2382.86	21524.2	2382.86	30887.8	2382.86	10128.4	2382.86	14259.3	2382.86	3265.16	2382.86	2990.71	2382.86	2570.96	2382.86	1652.76	2382.86	1454.99	2382.86	1660.83
	2381.62	14999.4	2381.62	21401.5	2381.62	30678.8	2381.62	10221.6	2381.62	14297.3	2381.62	3260.57	2381.62	2961.95	2381.62	2665.35	2381.62	1531.42	2381.62	1422.46	2381.62	1632.3
	2380.38	15140.1	2380.38	21410	2380.38	30929.8	2380.38	10141.1	2380.38	14268.6	2380.38	3217.65	2380.38	2856.55	2380.38	2628.59	2380.38	1553.35	2380.38	1375.82	2380.38	1638.08
	2379.14	15066.9	2379.14	21462.8	2379.14	31089.9	2379.14	10052.7	2379.14	14332.8	2379.14	3180.8	2379.14	2930.69	2379.14	2609.99	2379.14	1573.26	2379.14	1405.84	2379.14	1569.22
	2377.9	15191.4	2377.9	21455.2	2377.9	30743.9	2377.9	10067.1	2377.9	14298.1	2377.9	3220.59	2377.9	2881.8	2377.9	2643.83	2377.9	1617.35	2377.9	1411.66	2377.9	1639.54
	2376.66	15138.5	2376.66	21360.8	2376.66	30682.2	2376.66	10208.6	2376.66	14180.7	2376.66	3205.93	2376.66	2931.71	2376.66	2590.96	2376.66	1633.21	2376.66	1383.19	2376.66	1568.69
	2375.42	15206.4	2375.42	21460	2375.42	30828.2	2375.42	10259.3	2375.42	14047.3	2375.42	3197.33	2375.42	2971.54	2375.42	2576.41	2375.42	1572.46	2375.42	1370.86	2375.42	1618.82
	2374.18	15391.3	2374.18	21283	2374.18	30885.4	2374.18	10027.7	2374.18	14143.6	2374.18	3206.86	2374.18	2912.58	2374.18	2594.11	2374.18	1562.11	2374.18	1437.14	2374.18	1624.59
	2372.94	15106.6	2372.94	21390.2	2372.94	30632.3	2372.94	10122.8	2372.94	14068.7	2372.94	3188.18	2372.94	2897.98	2372.94	2597.7	2372.94	1628.35	2372.94	1396.59	2372.94	1563.86
	2371.7	15025.4	2371.7	21380.6	2371.7	30699.7	2371.7	10201.7	2371.7	14140.9	2371.7	3151.37	2371.7	2947.86	2371.7	2633.53	2371.7	1613.97	2371.7	1402.4	2371.7	1654.27
	2370.46	15065.2	2370.46	21491.8	2370.46	30819.4	2370.46	10308.7	2370.46	14168.7	2370.46	3164.94	2370.46	2939.3	2370.46	2578.69	2370.46	1643.91	2370.46	1410.22	2370.46	1621.75
	2369.22	14929.7	2369.22	21607	2369.22	30912.8	2369.22	10041.1	2369.22	14079.7	2369.22	3144.26	2369.22	2956.93	2369.22	2648.75	2369.22	1603.35	2369.22	1373.72	2369.22	1555.01
	2367.98	15295.7	2367.98	21287.1	2367.98	31020.4	2367.98	10260.9	2367.98	14133.7	2367.98	3218.24	2367.98	2881.92	2367.98	2620.11	2367.98	1623.22	2367.98	1349.32	2367.98	1548.7
	2366.74	15033.4	2366.74	21492.9	2366.74	30799.7	2366.74	10088	2366.74	14163.5	2366.74	3205.61	2366.74	2996.2	2366.74	2547.17	2366.74	1655.16	2366.74	1369.23	2366.74	1512.2
	2365.49	15057	2365.49	21461.1	2365.49	30724	2365.49	10126.6	2365.49	14102.7	2365.49	3178.9	2365.49	2959.45	2365.49	2566.87	2365.49	1614.61	2365.49	1433.42	2365.49	1600.52
	2364.25	15271.8	2364.25	21391	2364.25	31177.7	2364.25	10054.4	2364.25	13838.6	2364.25	3113.94	2364.25	2896.55	2364.25	2594.62	2364.25	1553.95	2364.25	1326.5	2364.25	1578.11
	2363.01	15224.9	2363.01	21457.8	2363.01	30902.7	2363.01	9944.01	2363.01	13794	2363.01	3210.02	2363.01	2932.29	2363.01	2563.99	2363.01	1626.14	2363.01	1328.28	2363.01	1606.02
	2361.77	15069.4	2361.77	21570.9	2361.77	30774.7	2361.77	10073.1	2361.77	13968.8	2361.77	3183.31	2361.77	3018.31	2361.77	2599.77	2361.77	1629.89	2361.77	1406.53	2361.77	1559.46
	2360.53	15199.7	2360.53	21386.2	2360.53	30781.6	2360.53	9924.54	2360.53	13920.1	2360.53	3128.45	2360.53	2870.94	2360.53	2645.61	2360.53	1577.3	2360.53	1406.3	2360.53	1581.33
	2359.28	15040.2	2359.28	21428.8	2359.28	30909.1	2359.28	10065.7	2359.28	13976.1	2359.28	3099.76	2359.28	2882.52	2359.28	2542.57	2359.28	1593.13	2359.28	1363.81	2359.28	1601.17
	2358.04	15162.3	2358.04	21362.8	2358.04	30855.6	2358.04	10086.1	2358.04	14046.1	2358.04	3133.43	2358.04	2853.87	2358.04	2558.23	2358.04	1606.94	2358.04	1395.76	2358.04	1584.81
	2356.8	15013	2356.8	21323	2356.8	30818.2	2356.8	10003.9	2356.8	13800.4	2356.8	3098.71	2356.8	2813.17	2356.8	2531.65	2356.8	1574.49	2356.8	1353.3	2356.8	1584.54
	2355.55	14948.1	2355.55	21329.4	2355.55	30581.7	2355.55	9907.75	2355.55	14210.2	2355.55	3130.35	2355.55	2864.97	2355.55	2535.24	2355.55	1590.31	2355.55	1347.04	2355.55	1580.25
	2354.31	15114.4	2354.31	21243.4	2354.31	30952.5	2354.31	9885.97	2354.31	14018.9	2354.31	3133.84	2354.31	2948.91	2354.31	2607.18	2354.31	1539.78	2354.31	1393.04	2354.31	1618.18
	2353.07	15007.3	2353.07	21627.7	2353.07	30822.6	2353.07	10033	2353.07	13972.3	2353.07	3111.2	2353.07	2942.38	2353.07	2634.87	2353.07	1633.98	2353.07	1356.63	2353.07	1563.64
	2351.82	15386.6	2351.82	21145.7	2351.82	30970.1	2351.82	10091.6	2351.82	14082.4	2351.82	3042.35	2351.82	2887.62	2351.82	2634.43	2351.82	1583.47	2351.82	1352.38	2351.82	1559.36
	2350.58	14996.2	2350.58	21097.9	2350.58	30995	2350.58	10029.6	2350.58	14070	2350.58	3128.23	2350.58	2941.38	2350.58	2523.48	2350.58	1591.24	2350.58	1366.21	2350.58	1545.03
	2349.33	15184.5	2349.33	21301.3	2349.33	30684.4	2349.33	10122.3	2349.33	13892.8	2349.33	3111.62	2349.33	2840.44	2349.33	2583.31	2349.33	1494.54	2349.33	1378.03	2349.33	1588.96
	2348.09	14892.7	2348.09	21259.5	2348.09	30884	2348.09	9931.81	2348.09	14061.2	2348.09	3101.05	2348.09	2902.22	2348.09	2568.81	2348.09	1554.54	2348.09	1375.79	2348.09	1600.74
	2346.84	15014.7	2346.84	21274	2346.84	30631.8	2346.84	10032.5	2346.84	13992.5	2346.84	3098.52	2346.84	2845.5	2346.84	2530.22	2346.84	1576.37	2346.84	1401.66	2346.84	1560.3
	2345.6	15052.3	2345.6	21097.7	2345.6	30692.8	2345.6	10030.8	2345.6	13875.7	2345.6	3027.72	2345.6	2855.05	2345.6	2539.83	2345.6	1646.37	2345.6	1339.18	2345.6	1586.14
	2344.35	15025.6	2344.35	21316.9	2344.35	30828.1	2344.35	9868.53	2344.35	13897.4	2344.35	3095.46	2344.35	2958.95	2344.35	2579.55	2344.35	1571.82	2344.35	1340.96	2344.35	1513.6
	2343.11	15047.2	2343.11	21210.9	2343.11	30560	2343.11	9983.27	2343.11	14039.6	2343.11	3133.07	2343.11	2940.39	2343.11	2458.69	2343.11	1585.6	2343.11	1372.85	2343.11	1607.68
	2341.86	14886.1	2341.86	21301.6	2341.86	30709.3	2341.86	9800.96	2341.86	14033.2	2341.86	3112.47	2341.86	2841.56	2341.86	2602.75	2341.86	1551.22	2341.86	1380.64	2341.86	1519.11
	2340.61	15078.2	2340.61	21111.4	2340.61	30607.8	2340.61	9835.41	2340.61	13992.7	2340.61	3103.91	2340.61	2905.28	2340.61	2592.28	2340.61	1522.86	2340.61	1312.19	2340.61	1556.97
	2339.37	15097.7	2339.37	21470.9	2339.37	30698.9	2339.37	9958.12	2339.37	13914.1	2339.37	3047.22	2339.37	2862.66	2339.37	2557.74	2339.37	1618.9	2339.37	1352.09	2339.37	1602.85
	2338.12	15109.1	2338.12	21349	2338.12	30894.2	2338.12	9906.28	2338.12	13781.3	2338.12	3177.07	2338.12	2886.24	2338.12	2583.38	2338.12	1548.42	2338.12	1291.69	2338.12	1550.43
	2336.88	15118.6	2336.88	21164.8	2336.88	30692.4	2336.88	9904.6	2336.88	13965.5	2336.88	3066.24	2336.88	2849.65	2336.88	2506.73	2336.88	1534.12	2336.88	1341.6	2336.88	1596.29
	2335.63	14911.5	2335.63	21283.6	2335.63	30931.8	2335.63	10011.2	2335.63	13850.9	2335.63	3125.87	2335.63	2929.37	2335.63	2542.4	2335.63	1571.96	2335.63	1427.59	2335.63	1630.1
	2334.38	15247.8	2334.38	21428.3	2334.38	30662	2334.38	9919.28	2334.38	14049	2334.38	3141.37	2334.38	2872.74	2334.38	2535.95	2334.38	1657.89	2334.38	1383.25	2334.38	1641.85
	2333.13	14920.5	2333.13	21130	2333.13	30759	2333.13	9929.62	2333.13	13962.4	2333.13	3110.77	2333.13	2896.31	2333.13	2551.56	2333.13	1629.55	2333.13	1407.06	2333.13	1637.57
	2331.89	14897.9	2331.89	21114.4	2331.89	31172.6	2331.89	10048.2	2331.89	13992.1	2331.89	3134.29	2331.89	2843.71	2331.89	2577.17	2331.89	1593.2	2331.89	1390.79	2331.89	1603.22
	2330.64	15115.8	2330.64	21176.9	2330.64	30652.3	2330.64	9862.13	2330.64	14001.7	2330.64	3069.64	2330.64	2787.12	2330.64	2648.87	2330.64	1606.95	2330.64	1366.51	2330.64	1614.97
	2329.39	15209.4	2329.39	21257.5	2329.39	30987.7	2329.39	10008.7	2329.39	13911.2	2329.39	3049.09	2329.39	2860.77	2329.39	2496.16	2329.39	1580.64	2329.39	1370.29	2329.39	1624.71
	2328.14	14994.5	2328.14	21253.8	2328.14	30708	2328.14	9940.9	2328.14	14005	2328.14	3110.66	2328.14	2828.24	2328.14	2531.79	2328.14	1584.37	2328.14	1334	2328.14	1586.38
	2326.89	15018	2326.89	21116.1	2326.89	30887	2326.89	9863.1	2326.89	13700.2	2326.89	3076.09	2326.89	2803.73	2326.89	2567.41	2326.89	1522.02	2326.89	1333.77	2326.89	1572.09
	2325.65	14883.2	2325.65	21176.5	2325.65	30659.5	2325.65	9961.54	2325.65	13721.9	2325.65	3047.53	2325.65	2815.26	2325.65	2518.92	2325.65	1591.84	2325.65	1317.53	2325.65	1591.84
	2324.4	15207	2324.4	21189	2324.4	30720.4	2324.4	9771.66	2324.4	13695.5	2324.4	3109.07	2324.4	2826.8	2324.4	2534.51	2324.4	1551.53	2324.4	1357.34	2324.4	1559.54
	2323.15	15014.3	2323.15	21399.5	2323.15	30719.2	2323.15	9689.94	2323.15	13851.3	2323.15	3052.5	2323.15	2812.3	2323.15	2566.1	2323.15	1591.3	2323.15	1369.12	2323.15	1567.28
	2321.9	15029.8	2321.9	21219.8	2321.9	30800	2321.9	9838.39	2321.9	13837	2321.9	3065.99	2321.9	2753.79	2321.9	2491.62	2321.9	1575.02	2321.9	1300.84	2321.9	1553.01
	2320.65	15049.2	2320.65	21050.1	2320.65	30920.8	2320.65	9918.75	2320.65	13800.6	2320.65	2921.4	2320.65	2819.35	2320.65	2513.2	2320.65	1564.75	2320.65	1340.64	2320.65	1598.77
	2319.4	15202.7	2319.4	21022.5	2319.4	30545.4	2319.4	9745.01	2319.4	13892.3	2319.4	3058.95	2319.4	2868.89	2319.4	2598.8	2319.4	1516.47	2319.4	1330.41	2319.4	1562.48
	2318.15	14818.1	2318.15	21062.9	2318.15	30690.3	2318.15	9783.36	2318.15	13893.9	2318.15	3066.43	2318.15	2832.39	2318.15	2552.35	2318.15	1530.21	2318.15	1332.19	2318.15	1566.22
	2316.9	14995.5	2316.9	21089.3	2316.9	30463.1	2316.9	9775.7	2316.9	13813.6	2316.9	3085.9	2316.9	2757.91	2316.9	2465.92	2316.9	1507.95	2316.9	1367.96	2316.9	1571.95
	2315.65	14901	2315.65	21175.7	2315.65	30917.8	2315.65	9804.03	2315.65	13685.2	2315.65	2973.4	2315.65	2713.45	2315.65	2469.5	2315.65	1567.68	2315.65	1351.73	2315.65	1569.68
	2314.4	15126.4	2314.4	21256.1	2314.4	30696.6	2314.4	9878.33	2314.4	13820.9	2314.4	3102.85	2314.4	2744.98	2314.4	2481.08	2314.4	1579.41	2314.4	1327.51	2314.4	1571.42
	2313.15	14969.9	2313.15	21234.5	2313.15	30745.3	2313.15	9824.68	2313.15	13858.5	2313.15	2992.38	2313.15	2822.47	2313.15	2566.61	2313.15	1545.16	2313.15	1363.26	2313.15	1567.15
	2311.9	14929.4	2311.9	21218.9	2311.9	30776.1	2311.9	9763.05	2311.9	13802.2	2311.9	2997.87	2311.9	2780.02	2311.9	2546.19	2311.9	1456.96	2311.9	1375.02	2311.9	1600.86
	2310.65	15114.7	2310.65	21103.4	2310.65	30579	2310.65	9745.4	2310.65	13612	2310.65	3161.21	2310.65	2783.54	2310.65	2507.79	2310.65	1496.68	2310.65	1360.8	2310.65	1580.61
	2309.4	15220	2309.4	21407.5	2309.4	30799.6	2309.4	9879.6	2309.4	13615.7	2309.4	3000.84	2309.4	2815.04	2309.4	2537.33	2309.4	1528.39	2309.4	1310.62	2309.4	1580.34
	2308.14	15071.6	2308.14	21224	2308.14	30930.2	2308.14	9911.88	2308.14	13861.1	2308.14	3000.33	2308.14	2724.67	2308.14	2556.87	2308.14	1520.14	2308.14	1302.41	2308.14	1622.02
	2306.89	14853.3	2306.89	21248.4	2306.89	30723.2	2306.89	9810.33	2306.89	13657	2306.89	3045.76	2306.89	2748.17	2306.89	2526.48	2306.89	1517.89	2306.89	1332.14	2306.89	1539.85
	2305.64	15140.3	2305.64	21138.9	2305.64	30646.1	2305.64	9654.9	2305.64	13632.7	2305.64	2999.31	2305.64	2769.67	2305.64	2482.12	2305.64	1509.64	2305.64	1345.9	2305.64	1529.61
	2304.39	15237.6	2304.39	21247.2	2304.39	30628.9	2304.39	9667.23	2304.39	13804.1	2304.39	3018.76	2304.39	2799.15	2304.39	2541.59	2304.39	1491.41	2304.39	1317.71	2304.39	1501.4
	2303.14	14989.4	2303.14	21167.7	2303.14	30605.7	2303.14	9659.6	2303.14	13925.5	2303.14	3018.25	2303.14	2796.67	2303.14	2543.16	2303.14	1517.11	2303.14	1323.48	2303.14	1547.05
	2301.88	15178.5	2301.88	21006.4	2301.88	30600.5	2301.88	9891.47	2301.88	13993	2301.88	2957.86	2301.88	2740.31	2301.88	2456.9	2301.88	1516.85	2301.88	1331.24	2301.88	1520.84
	2300.63	14916.5	2300.63	21084.6	2300.63	30758.9	2300.63	9694.23	2300.63	13904.8	2300.63	2969.33	2300.63	2769.78	2300.63	2526.33	2300.63	1466.71	2300.63	1358.95	2300.63	1534.55
	2299.38	15083.5	2299.38	21061.1	2299.38	30699.8	2299.38	9754.43	2299.38	13635	2299.38	2976.81	2299.38	2733.39	2299.38	2493.97	2299.38	1496.38	2299.38	1300.86	2299.38	1532.3
	2298.12	14943.3	2298.12	21185.2	2298.12	30654.7	2298.12	9663	2298.12	13736.5	2298.12	2984.28	2298.12	2758.86	2298.12	2463.63	2298.12	1593.88	2298.12	1324.57	2298.12	1603.85
	2296.87	14902.9	2296.87	21159.6	2296.87	30767.1	2296.87	9663.35	2296.87	13720.2	2296.87	3059.56	2296.87	2706.54	2296.87	2503.1	2296.87	1539.75	2296.87	1318.36	2296.87	1561.69
	2295.62	15004.1	2295.62	21297.6	2295.62	30799.8	2295.62	9769.39	2295.62	13703.9	2295.62	3065.02	2295.62	2759.92	2295.62	2454.81	2295.62	1523.54	2295.62	1292.22	2295.62	1615.27
	2294.36	14850	2294.36	21004.9	2294.36	30934.1	2294.36	9775.7	2294.36	13711.5	2294.36	2916.96	2294.36	2769.42	2294.36	2476.32	2294.36	1475.43	2294.36	1341.84	2294.36	1563.15
	2293.11	15156.4	2293.11	20977.4	2293.11	30643.8	2293.11	9708.25	2293.11	13615.5	2293.11	2988.23	2293.11	2782.9	2293.11	2513.78	2293.11	1485.14	2293.11	1361.55	2293.11	1503.08
	2291.86	15100	2291.86	21372.4	2291.86	30670.5	2291.86	9674.71	2291.86	13720.8	2291.86	2993.7	2291.86	2678.78	2291.86	2467.51	2291.86	1526.75	2291.86	1349.36	2291.86	1578.57
	2290.6	14971.9	2290.6	21125.7	2290.6	30788.8	2290.6	9663.09	2290.6	13921.7	2290.6	2979.24	2290.6	2807.86	2290.6	2423.25	2290.6	1496.59	2290.6	1351.12	2290.6	1570.33
	2289.35	15192.5	2289.35	21173.9	2289.35	30745.7	2289.35	9769.04	2289.35	13646.4	2289.35	2859.18	2289.35	2783.47	2289.35	2496.55	2289.35	1510.29	2289.35	1271.19	2289.35	1635.81
	2288.09	14992.7	2288.09	21196.2	2288.09	30842	2288.09	9775.34	2288.09	13695.8	2288.09	2942.36	2288.09	2800.92	2288.09	2595.74	2288.09	1508.04	2288.09	1342.69	2288.09	1587.72
	2286.84	15203.3	2286.84	21345.9	2286.84	30791	2286.84	9823.47	2286.84	13681.6	2286.84	2969.75	2286.84	2780.53	2286.84	2459.85	2286.84	1473.92	2286.84	1336.49	2286.84	1557.57
	2285.58	14868.1	2285.58	21272.6	2285.58	30976.9	2285.58	9568.89	2285.58	14001.8	2285.58	3048.9	2285.58	2754.17	2285.58	2461.42	2285.58	1509.51	2285.58	1312.36	2285.58	1519.47
	2284.32	15150.3	2284.32	21059.9	2284.32	30647.1	2284.32	9615.04	2284.32	13647	2284.32	2968.74	2284.32	2745.73	2284.32	2401.27	2284.32	1517.22	2284.32	1278.29	2284.32	1594.87
	2283.07	14857.1	2283.07	21205.6	2283.07	30608	2283.07	9665.16	2283.07	13672.6	2283.07	3047.86	2283.07	2759.2	2283.07	2464.57	2283.07	1514.97	2283.07	1369.65	2283.07	1516.96
	2281.81	14804.8	2281.81	21168.2	2281.81	31010.8	2281.81	9637.64	2281.81	13586.6	2281.81	2945.83	2281.81	2772.66	2281.81	2484.05	2281.81	1516.7	2281.81	1287.81	2281.81	1552.53
	2280.56	15021.2	2280.56	20927.8	2280.56	30878.2	2280.56	9757.4	2280.56	13725.6	2280.56	2979.16	2280.56	2754.28	2280.56	2485.62	2280.56	1500.53	2280.56	1289.58	2280.56	1580.13
	2279.3	15050.5	2279.3	21099.3	2279.3	30580.4	2279.3	9749.76	2279.3	13773	2279.3	2970.69	2279.3	2803.55	2279.3	2447.39	2279.3	1510.22	2279.3	1317.21	2279.3	1550.01
	2278.04	15145.4	2278.04	21234.9	2278.04	30619	2278.04	9543.19	2278.04	13810.5	2278.04	2938.36	2278.04	2779.2	2278.04	2407.18	2278.04	1494.05	2278.04	1281.18	2278.04	1625.35
	2276.79	15087.1	2276.79	21251.2	2276.79	30424.8	2276.79	9869.76	2276.79	13794.2	2276.79	2908.02	2276.79	2689.22	2276.79	2504.24	2276.79	1519.65	2276.79	1330.69	2276.79	1571.36
	2275.53	15016.9	2275.53	20981.1	2275.53	30805.4	2275.53	9627.44	2275.53	13694.4	2275.53	3042.76	2275.53	2742.46	2275.53	2450.12	2275.53	1419.95	2275.53	1318.53	2275.53	1555.19
	2274.27	14873.2	2274.27	21152.5	2274.27	30633.2	2274.27	9667.56	2274.27	13596.6	2274.27	2946.8	2274.27	2767.84	2274.27	2455.66	2274.27	1509.19	2274.27	1338.19	2274.27	1604.63
	2273.01	15055.5	2273.01	21089.3	2273.01	30671.7	2273.01	9838.87	2273.01	13693.7	2273.01	2974.13	2273.01	2735.56	2273.01	2379.7	2273.01	1518.87	2273.01	1337.96	2273.01	1628.21
	2271.76	14878	2271.76	21119.5	2271.76	30813.5	2271.76	9690.1	2271.76	13586	2271.76	2866.28	2271.76	2727.14	2271.76	2423.02	2271.76	1524.58	2271.76	1252.26	2271.76	1627.94
	2270.5	14992.8	2270.5	20939	2270.5	30438.6	2270.5	9674.54	2270.5	13708.9	2270.5	2973.11	2270.5	2665.07	2270.5	2424.6	2270.5	1522.33	2270.5	1321.6	2270.5	1609.77
	2269.24	14898.8	2269.24	20750.6	2269.24	30797.1	2269.24	9694.75	2269.24	13645	2269.24	2940.81	2269.24	2724.23	2269.24	2527.51	2269.24	1533.99	2269.24	1311.44	2269.24	1537.97
	2267.98	15049.2	2267.98	20860.3	2267.98	30742.1	2267.98	9589.79	2267.98	13503.6	2267.98	3009.85	2267.98	2761.51	2267.98	2548.93	2267.98	1501.94	2267.98	1346.98	2267.98	1559.56
	2266.72	15058.6	2266.72	20987.9	2266.72	30550.2	2266.72	9661.65	2266.72	13676.1	2266.72	2991.46	2266.72	2808.71	2266.72	2443.22	2266.72	1448.05	2266.72	1255.38	2266.72	1543.4
	2265.47	14825.6	2265.47	21161	2265.47	30453.6	2265.47	9644.11	2265.47	13501	2265.47	2996.9	2265.47	2700.99	2265.47	2546.08	2265.47	1507.39	2265.47	1282.97	2265.47	1602.72
	2264.21	14844.9	2264.21	21064.1	2264.21	30519.9	2264.21	9872.8	2264.21	13719.1	2264.21	2964.62	2264.21	2662.8	2264.21	2446.36	2264.21	1517.06	2264.21	1386.01	2264.21	1568.69
	2262.95	14933.7	2262.95	20897.7	2262.95	30723.2	2262.95	9684.5	2262.95	13685	2262.95	3043.53	2262.95	2678.23	2262.95	2489.62	2262.95	1451.28	2262.95	1306.35	2262.95	1588.27
	2261.69	14786.3	2261.69	21118.4	2261.69	30622.6	2261.69	9692.77	2261.69	13676.7	2261.69	2904.06	2261.69	2727.39	2261.69	2441.55	2261.69	1518.53	2261.69	1266.43	2261.69	1576.09
	2260.43	15097.3	2260.43	21156.5	2260.43	30764.3	2260.43	9550.21	2260.43	13759.7	2260.43	2943.26	2260.43	2699.14	2260.43	2441.14	2260.43	1494.45	2260.43	1276.14	2260.43	1553.99
	2259.17	14981.7	2259.17	20827.5	2259.17	30542.7	2259.17	9576.36	2259.17	13650.2	2259.17	2962.6	2259.17	2710.59	2259.17	2508.19	2259.17	1529.92	2259.17	1321.56	2259.17	1589.45
	2257.91	14903.7	2257.91	20764.4	2257.91	30478	2257.91	9630.28	2257.91	13584.4	2257.91	2991.85	2257.91	2700.21	2257.91	2442.29	2257.91	1478.07	2257.91	1275.7	2257.91	1535.61
	2256.65	14742.5	2256.65	20733.1	2256.65	30393.5	2256.65	9769.47	2256.65	13647.5	2256.65	2886.21	2256.65	2743.39	2256.65	2414.1	2256.65	1547.25	2256.65	1311.19	2256.65	1571.05
	2255.39	15019.6	2255.39	21023.1	2255.39	30564.8	2255.39	9704.34	2255.39	13542	2255.39	2986.87	2255.39	2649.7	2255.39	2443.44	2255.39	1426	2255.39	1273.29	2255.39	1588.63
	2254.13	14836.6	2254.13	20743.9	2254.13	30742	2254.13	9710.61	2254.13	13474.3	2254.13	2990.32	2254.13	2740.47	2254.13	2522.34	2254.13	1495.16	2254.13	1273.07	2254.13	1540.77
	2252.87	14838	2252.87	20597.6	2252.87	30790.3	2252.87	9590	2252.87	13458.1	2252.87	3039.38	2252.87	2652.76	2252.87	2474.33	2252.87	1465.17	2252.87	1288.71	2252.87	1609.9
	2251.6	14928.7	2251.6	20976.6	2251.6	30515.5	2251.6	9582.42	2251.6	13503.4	2251.6	2894.15	2251.6	2733.59	2251.6	2442.19	2251.6	1474.83	2251.6	1276.6	2251.6	1569.98
	2250.34	14868.6	2250.34	20808.6	2250.34	30421.1	2250.34	9606.55	2250.34	13554.6	2250.34	2988.79	2250.34	2687.53	2250.34	2507.18	2250.34	1524.12	2250.34	1329.89	2250.34	1650.97
	2249.08	15022.7	2249.08	20672.2	2249.08	30542.7	2249.08	9751.55	2249.08	13641.5	2249.08	2867.4	2249.08	2720.76	2249.08	2417.57	2249.08	1462.43	2249.08	1299.94	2249.08	1581.33
	2247.82	14835.8	2247.82	20924.3	2247.82	30165	2247.82	9533.92	2247.82	13256.7	2247.82	2962.01	2247.82	2769.83	2247.82	2349.8	2247.82	1511.72	2247.82	1275.94	2247.82	1587.01
	2246.56	14932.3	2246.56	21150.5	2246.56	30326.2	2246.56	9520.41	2246.56	13547.7	2246.56	2955.57	2246.56	2755.49	2246.56	2434.58	2246.56	1505.52	2246.56	1263.84	2246.56	1582.77
	2245.3	14799.1	2245.3	20984.5	2245.3	30301.3	2245.3	9748.53	2245.3	13432.5	2245.3	2901.58	2245.3	2711.45	2245.3	2453.97	2245.3	1465.65	2245.3	1307.2	2245.3	1546.85
	2244.03	14719.3	2244.03	20695.8	2244.03	30555.5	2244.03	9887.47	2244.03	13735.1	2244.03	2962.48	2244.03	2683.26	2244.03	2423.85	2244.03	1467.38	2244.03	1287.17	2244.03	1615.9
	2242.77	14714.8	2242.77	20583.3	2242.77	30471.1	2242.77	9549.19	2242.77	13447.7	2242.77	2965.93	2242.77	2676.86	2242.77	2326.42	2242.77	1477.03	2242.77	1265.17	2242.77	1548.3
	2241.51	14975.6	2241.51	20805.5	2241.51	30295.6	2241.51	9634.66	2241.51	13441.4	2241.51	2898.12	2241.51	2688.28	2241.51	2442.81	2241.51	1456.98	2241.51	1266.94	2241.51	1575.75
	2240.24	15020.5	2240.24	20708.9	2240.24	30520.1	2240.24	9579.58	2240.24	13449	2240.24	2873.87	2240.24	2636.36	2240.24	2450.31	2240.24	1476.52	2240.24	1284.53	2240.24	1597.26
	2238.98	14812.2	2238.98	20748.9	2238.98	30473.3	2238.98	9694.7	2238.98	13523.9	2238.98	2938.69	2238.98	2738.82	2238.98	2370.74	2238.98	1458.46	2238.98	1327.85	2238.98	1606.88
	2237.72	14698.8	2237.72	20858.1	2237.72	30543.3	2237.72	9457.59	2237.72	13515.6	2237.72	2957.97	2237.72	2849.15	2237.72	2386.16	2237.72	1444.36	2237.72	1295.97	2237.72	1483.93
	2236.45	14702.3	2236.45	20888.2	2236.45	29960.4	2236.45	9596.43	2236.45	13456	2236.45	2993.07	2236.45	2731.95	2236.45	2383.78	2236.45	1481.7	2236.45	1319.48	2236.45	1636
	2235.19	14935.1	2235.19	20896.5	2235.19	30380.5	2235.19	9586.88	2235.19	13513	2235.19	2970.81	2235.19	2721.59	2235.19	2418.97	2235.19	1487.38	2235.19	1253.99	2235.19	1574.41
	2233.93	14859.4	2233.93	20627.9	2233.93	30460.4	2233.93	9480.43	2233.93	13516.6	2233.93	2930.75	2233.93	2782.43	2233.93	2414.6	2233.93	1473.28	2233.93	1295.3	2233.93	1599.85
	2232.66	14791.6	2232.66	20921	2232.66	30231.8	2232.66	9597.45	2232.66	13553.9	2232.66	2957.93	2232.66	2657.39	2232.66	2392.44	2232.66	1453.26	2232.66	1263.45	2232.66	1595.62
	2231.4	14838.5	2231.4	20790.9	2231.4	30019	2231.4	9538.48	2231.4	13488.3	2231.4	2979.17	2231.4	2828.92	2231.4	2475.06	2231.4	1464.87	2231.4	1281.02	2231.4	1526.16
	2230.13	14869.6	2230.13	20759.7	2230.13	30221.4	2230.13	9457.78	2230.13	13152	2230.13	3022.14	2230.13	2707.87	2230.13	2448.94	2230.13	1427.07	2230.13	1284.76	2230.13	1587.17
	2228.87	14716.8	2228.87	20813.5	2228.87	30236	2228.87	9515.45	2228.87	13321.6	2228.87	2867.48	2228.87	2752.86	2228.87	2405.05	2228.87	1492.04	2228.87	1302.32	2228.87	1535.52
	2227.6	14718.3	2227.6	20758.5	2227.6	30284.2	2227.6	9602.74	2227.6	13437.9	2227.6	3042.84	2227.6	2807.72	2227.6	2440.2	2227.6	1475.98	2227.6	1302.1	2227.6	1602.43
	2226.34	14846.1	2226.34	20612.7	2226.34	30154.6	2226.34	9672.22	2226.34	13570	2226.34	2998.86	2226.34	2734.14	2226.34	2380.52	2226.34	1430.29	2226.34	1333.49	2226.34	1542.89
	2225.07	14940.4	2225.07	20986.5	2225.07	29914.4	2225.07	9654.77	2225.07	13466.9	2225.07	2950.95	2225.07	2741.57	2225.07	2478.87	2225.07	1558.43	2225.07	1270.05	2225.07	1514.98
	2223.8	14659.4	2223.8	20609.6	2223.8	30061.3	2223.8	9635.34	2223.8	13573.2	2223.8	2914.89	2223.8	2800.35	2223.8	2363.91	2223.8	1467.32	2223.8	1265.89	2223.8	1508.79
	2222.54	14720.1	2222.54	20714.7	2222.54	30265.5	2222.54	9546.82	2222.54	13519.6	2222.54	2989.43	2222.54	2772.23	2222.54	2393.12	2222.54	1476.94	2222.54	1273.57	2222.54	1526.31
	2221.27	14895.2	2221.27	20543.4	2221.27	30432.1	2221.27	9616.26	2221.27	13434.3	2221.27	2888.23	2221.27	2755.96	2221.27	2404.56	2221.27	1526.05	2221.27	1299.01	2221.27	1573.43
	2220.01	14805.8	2220.01	20719.5	2220.01	30513.7	2220.01	9612.64	2220.01	13345.2	2220.01	3094.99	2220.01	2684.43	2220.01	2485.07	2220.01	1462.62	2220.01	1326.43	2220.01	1543.55
	2218.74	14803.3	2218.74	20629.1	2218.74	30169.1	2218.74	9563.63	2218.74	13352.8	2218.74	2991.84	2218.74	2772.78	2218.74	2413.6	2218.74	1464.34	2218.74	1278.83	2218.74	1586.7
	2217.47	14854	2217.47	20653.2	2217.47	30343.5	2217.47	9526.48	2217.47	13338.6	2217.47	2906.48	2217.47	2719.03	2217.47	2476.33	2217.47	1503.56	2217.47	1292.43	2217.47	1576.57
	2216.2	14656.2	2216.2	20720.7	2216.2	30235.7	2216.2	9599.82	2216.2	13294.9	2216.2	3004.63	2216.2	2657.41	2216.2	2359.51	2216.2	1491.46	2216.2	1309.96	2216.2	1477.65
	2214.94	14805.6	2214.94	20760.5	2214.94	30129.9	2214.94	9513.36	2214.94	13209.8	2214.94	2903.52	2214.94	2696.4	2214.94	2439.98	2214.94	1447.81	2214.94	1327.49	2214.94	1562.22
	2213.67	14611.7	2213.67	20567.7	2213.67	30146.5	2213.67	9647.81	2213.67	13477.7	2213.67	2924.71	2213.67	2719.61	2213.67	2384.34	2213.67	1431.79	2213.67	1285.85	2213.67	1579.7
	2212.4	14715.7	2212.4	20743.6	2212.4	30204.4	2212.4	9561.37	2212.4	13077.1	2212.4	2939.99	2212.4	2673.79	2212.4	2389.85	2212.4	1465.06	2212.4	1267.88	2212.4	1539.99
	2211.13	14908.4	2211.13	20836.6	2211.13	30392.4	2211.13	9549.88	2211.13	13181.4	2211.13	2909.91	2211.13	2758.11	2211.13	2417.04	2211.13	1480.59	2211.13	1234.15	2211.13	1573.25
	2209.86	14821.1	2209.86	20551.2	2209.86	30298.5	2209.86	9577.81	2209.86	13399.9	2209.86	2972.49	2209.86	2625.57	2209.86	2404.8	2209.86	1456.68	2209.86	1281.25	2209.86	1549.32
	2208.6	14708.2	2208.6	20740.8	2208.6	30181	2208.6	9394.86	2208.6	13498.1	2208.6	2944.39	2208.6	2707.9	2208.6	2410.3	2208.6	1430.81	2208.6	1326.36	2208.6	1596.36
	2207.33	14908.6	2207.33	20569.8	2207.33	30124.6	2207.33	9300.64	2207.33	13533.2	2207.33	2916.3	2207.33	2744.87	2207.33	2390.19	2207.33	1404.95	2207.33	1270.96	2207.33	1542.88
	2206.06	14730.7	2206.06	20450	2206.06	30302.7	2206.06	9541.38	2206.06	13324	2206.06	2984.76	2206.06	2708.94	2206.06	2389.78	2206.06	1465.78	2206.06	1268.77	2206.06	1560.35
	2204.79	14824.7	2204.79	20417	2204.79	30132	2204.79	9317.16	2204.79	13260.7	2204.79	2868.03	2204.79	2704.54	2204.79	2328.3	2204.79	1499.02	2204.79	1280.37	2204.79	1516.75
	2203.52	14702	2203.52	20519.8	2203.52	29994.9	2203.52	9498.72	2203.52	13169.8	2203.52	2966.01	2203.52	2654.84	2203.52	2385.02	2203.52	1423.92	2203.52	1295.91	2203.52	1546.03
	2202.25	14713.3	2202.25	20794	2202.25	30300.9	2202.25	9508.91	2202.25	13273.9	2202.25	2904.46	2202.25	2717.4	2202.25	2359.01	2202.25	1510.32	2202.25	1281.9	2202.25	1541.83
	2200.98	14775.8	2200.98	20422.3	2200.98	30116.6	2200.98	9491.54	2200.98	13253.9	2200.98	2823.24	2200.98	2707.09	2200.98	2354.67	2200.98	1425.4	2200.98	1281.68	2200.98	1575.03
	2199.71	14792.9	2199.71	20686.5	2199.71	30030.7	2199.71	9521.41	2199.71	13080.4	2199.71	2966.46	2199.71	2787.33	2199.71	2417.26	2199.71	1427.13	2199.71	1269.65	2199.71	1541.3
	2198.44	14833.7	2198.44	20557	2198.44	30403.5	2198.44	9527.65	2198.44	13084	2198.44	2902.97	2198.44	2698.29	2198.44	2379.45	2198.44	1476.09	2198.44	1293.05	2198.44	1472.15
	2197.17	14715.1	2197.17	20588.9	2197.17	30050	2197.17	9449.28	2197.17	13176.3	2197.17	2930.02	2197.17	2623.05	2197.17	2388.88	2197.17	1469.93	2197.17	1292.83	2197.17	1499.45
	2195.9	14698.8	2195.9	20589.3	2195.9	30166.8	2195.9	9455.53	2195.9	13435.7	2195.9	2915.75	2195.9	2699.33	2195.9	2388.48	2195.9	1451.97	2195.9	1249.33	2195.9	1501.16
	2194.63	14820.2	2194.63	20335.9	2194.63	30273.8	2194.63	9601.44	2194.63	13128.5	2194.63	2923.12	2194.63	2669.36	2194.63	2395.93	2194.63	1467.46	2194.63	1217.64	2194.63	1489.1
	2193.36	14699.6	2193.36	20411.1	2193.36	29950	2193.36	9595.87	2193.36	13271.8	2193.36	2934.42	2193.36	2615.8	2193.36	2387.66	2193.36	1439.67	2193.36	1207.6	2193.36	1504.58
	2192.09	14701	2192.09	20954.3	2192.09	30320.4	2192.09	9438.88	2192.09	13078.7	2192.09	2892.62	2192.09	2678.28	2192.09	2369.55	2192.09	1439.43	2192.09	1238.85	2192.09	1512.19
	2190.81	14751.6	2190.81	20573.2	2190.81	30388	2190.81	9266.21	2190.81	13302.6	2190.81	2951.11	2190.81	2664.06	2190.81	2292.47	2190.81	1470.64	2190.81	1266.17	2190.81	1509.96
	2189.54	14585.9	2189.54	20365.3	2189.54	30245.2	2189.54	9535.9	2189.54	13103.7	2189.54	2820.86	2189.54	2724.54	2189.54	2297.97	2189.54	1486.11	2189.54	1279.71	2189.54	1431.07
	2188.27	14534.3	2188.27	20444.3	2188.27	30049.3	2188.27	9373.1	2188.27	13219.4	2188.27	2920.62	2188.27	2704.42	2188.27	2307.41	2188.27	1422.97	2188.27	1261.8	2188.27	1491.76
	2187	14763.7	2187	20623.6	2187	30097.3	2187	9493.33	2187	13199.5	2187	2855.27	2187	2623.39	2187	2322.73	2187	1440.41	2187	1241.93	2187	1503.29
	2185.73	14745.4	2185.73	20688.8	2185.73	30178.6	2185.73	9495.63	2185.73	13299.4	2185.73	2929.44	2185.73	2691.71	2185.73	2408.78	2185.73	1367.47	2185.73	1257.44	2185.73	1489.28
	2184.45	14731.1	2184.45	20856.2	2184.45	30059.4	2184.45	9419.36	2184.45	13269.6	2184.45	2895.54	2184.45	2687.32	2184.45	2357.3	2184.45	1459.56	2184.45	1255.26	2184.45	1508.67
	2183.18	14815	2183.18	20685.7	2183.18	29954.1	2183.18	9665.22	2183.18	13306.6	2183.18	2963.79	2183.18	2679	2183.18	2352.96	2183.18	1418.06	2183.18	1268.79	2183.18	1455.38
	2181.91	14661.3	2181.91	20593.7	2181.91	30200.4	2181.91	9518.25	2181.91	13229.7	2181.91	2861.17	2181.91	2719.78	2181.91	2327.03	2181.91	1402.11	2181.91	1286.25	2181.91	1482.62
	2180.63	14829.6	2180.63	20880.8	2180.63	30014.6	2180.63	9502.87	2180.63	13423.8	2180.63	2951	2180.63	2593.66	2180.63	2348.23	2180.63	1392.05	2180.63	1246.76	2180.63	1492.19
	2179.36	14679.8	2179.36	20600.4	2179.36	30048.7	2179.36	9463.95	2179.36	13166.3	2179.36	2972.08	2179.36	2695.29	2179.36	2387.09	2179.36	1407.52	2179.36	1311.33	2179.36	1537.08
	2178.09	14691	2178.09	20483.1	2178.09	30459.6	2178.09	9489.8	2178.09	13305.4	2178.09	2932.32	2178.09	2639.87	2178.09	2357.24	2178.09	1464.2	2178.09	1230.63	2178.09	1509.34
	2176.81	14935.8	2176.81	20611	2176.81	30007	2176.81	9543.13	2176.81	13297.2	2176.81	2918.08	2176.81	2651.2	2176.81	2354.87	2176.81	1436.47	2176.81	1222.57	2176.81	1483.57
	2175.54	14811.6	2175.54	20546.7	2175.54	30423.7	2175.54	9437.5	2175.54	13187	2175.54	2960.75	2175.54	2635.04	2175.54	2321.12	2175.54	1473.51	2175.54	1230.21	2175.54	1473.51
	2174.26	14740.4	2174.26	20503.9	2174.26	30259.6	2174.26	9380.96	2174.26	13131.8	2174.26	2915.12	2174.26	2585.55	2174.26	2326.6	2174.26	1428.13	2174.26	1271.2	2174.26	1481.1
	2172.99	14732	2172.99	20478.8	2172.99	30124.9	2172.99	9385.23	2172.99	13053	2172.99	2967.58	2172.99	2706.71	2172.99	2371.32	2172.99	1420.04	2172.99	1241.56	2172.99	1508.31
	2171.71	14619.6	2171.71	20394.9	2171.71	30037.4	2171.71	9509.13	2171.71	13137.1	2171.71	2949.42	2171.71	2672.91	2171.71	2319.92	2171.71	1453.14	2171.71	1276.64	2171.71	1427.64
	2170.44	14711.2	2170.44	20236.5	2170.44	30218.5	2170.44	9327.12	2170.44	13136.8	2170.44	2933.23	2170.44	2672.45	2170.44	2445.01	2170.44	1468.57	2170.44	1299.95	2170.44	1484.26
	2169.16	14855.7	2169.16	20693.8	2169.16	30029.1	2169.16	9480.39	2169.16	13167.9	2169.16	2885.68	2169.16	2675.92	2169.16	2313.25	2169.16	1407.55	2169.16	1248.76	2169.16	1480.09
	2167.89	14800.3	2167.89	20596.1	2167.89	30188.6	2167.89	9547.36	2167.89	13206.8	2167.89	2894.98	2167.89	2612.74	2167.89	2324.61	2167.89	1407.31	2167.89	1240.71	2167.89	1448.47
	2166.61	14644.9	2166.61	20498.5	2166.61	29946.3	2166.61	9530.05	2166.61	13184.9	2166.61	2882.73	2166.61	2651.48	2166.61	2328.13	2166.61	1434.5	2166.61	1232.66	2166.61	1426.67
	2165.34	14765.8	2165.34	20642	2165.34	30115.5	2165.34	9328.56	2165.34	13145.4	2165.34	2954.73	2165.34	2588.33	2165.34	2276.79	2165.34	1459.73	2165.34	1271.63	2165.34	1481.28
	2164.06	14777	2164.06	20456.2	2164.06	30071.2	2164.06	9491.52	2164.06	13031.5	2164.06	2893.49	2164.06	2638.82	2164.06	2366.51	2164.06	1414.42	2164.06	1300.8	2164.06	1416.38
	2162.78	14633.4	2162.78	20650.6	2162.78	29774.2	2162.78	9442.88	2162.78	13291.7	2162.78	2877.33	2162.78	2677.54	2162.78	2323.02	2162.78	1441.6	2162.78	1224.19	2162.78	1488.61
	2161.51	14660.3	2161.51	20480.6	2161.51	29927.7	2161.51	9503.93	2161.51	13171.9	2161.51	2900.33	2161.51	2628.12	2161.51	2312.83	2161.51	1482.48	2161.51	1176.98	2161.51	1529.48
	2160.23	14732.2	2160.23	20649.4	2160.23	29938.2	2160.23	9333.91	2160.23	13226.5	2160.23	2919.42	2160.23	2666.83	2160.23	2375.09	2160.23	1415.65	2160.23	1212.02	2160.23	1450.9
	2158.95	14661.1	2158.95	20561.6	2158.95	30146.5	2158.95	9559.41	2158.95	13151.8	2158.95	2844.53	2158.95	2729.02	2158.95	2323.78	2158.95	1429.11	2158.95	1247.05	2158.95	1382.13
	2157.68	14713.4	2157.68	20671.6	2157.68	30153.1	2157.68	9454.03	2157.68	13286.5	2157.68	2871.44	2157.68	2634.6	2157.68	2274.45	2157.68	1475.85	2157.68	1262.49	2157.68	1479.76
	2156.4	14687.4	2156.4	20701.4	2156.4	30371	2156.4	9432.83	2156.4	13274.5	2156.4	2935.53	2156.4	2638.06	2156.4	2287.76	2156.4	1512.78	2156.4	1287.72	2156.4	1489.29
	2155.12	14755.4	2155.12	20576.5	2155.12	30158.4	2155.12	9356.86	2155.12	13019.8	2155.12	2854.8	2155.12	2682.61	2155.12	2312.8	2155.12	1487.08	2155.12	1269.89	2155.12	1416.64
	2153.84	14678.5	2153.84	20604.3	2153.84	30145.4	2153.84	9353.3	2153.84	13086	2153.84	2840.62	2153.84	2631.29	2153.84	2269.36	2153.84	1469.22	2153.84	1238.37	2153.84	1475.09
	2152.57	14634.9	2152.57	20751.3	2152.57	29884	2152.57	9398.64	2152.57	13158.1	2152.57	2910.55	2152.57	2728.64	2152.57	2223.99	2152.57	1373.12	2152.57	1210.77	2152.57	1496.35
	2151.29	14824	2151.29	20695	2151.29	30162.4	2151.29	9398.98	2151.29	13067.8	2151.29	2880.71	2151.29	2661.68	2151.29	2362.46	2151.29	1472.62	2151.29	1259.46	2151.29	1441.33
	2150.01	14745.2	2150.01	20499.8	2150.01	30114.2	2150.01	9555.75	2150.01	13270.9	2150.01	2976.03	2150.01	2635.8	2150.01	2303.39	2150.01	1441.09	2150.01	1220.13	2150.01	1405.89
	2148.73	14551.1	2148.73	20496.3	2148.73	30075.8	2148.73	9587.35	2148.73	13196.3	2148.73	2873.86	2148.73	2596.25	2148.73	2248.26	2148.73	1454.52	2148.73	1208.19	2148.73	1501.44
	2147.45	14744.1	2147.45	20553.4	2147.45	30002.2	2147.45	9452.79	2147.45	13117.8	2147.45	2973.05	2147.45	2726.77	2147.45	2329.97	2147.45	1413.23	2147.45	1268.58	2147.45	1464.05
	2146.17	14638	2146.17	20262.5	2146.17	30153.4	2146.17	9408.17	2146.17	13150.7	2146.17	2874.83	2146.17	2636.4	2146.17	2298.3	2146.17	1391.49	2146.17	1242.96	2146.17	1442.3
	2144.89	14621.8	2144.89	20423.2	2144.89	30212.7	2144.89	9398.74	2144.89	13220.8	2144.89	2862.61	2144.89	2680.89	2144.89	2383.88	2144.89	1426.42	2144.89	1256.42	2144.89	1500.67
	2143.61	14783.4	2143.61	20515.4	2143.61	29967.3	2143.61	9387.36	2143.61	13118.9	2143.61	2948.08	2143.61	2615.96	2143.61	2305.32	2143.61	1437.9	2143.61	1226.9	2143.61	1482.83
	2142.33	14685.1	2142.33	20453.3	2142.33	29960.2	2142.33	9538.11	2142.33	13122.5	2142.33	2877.25	2142.33	2670.2	2142.33	2345.95	2142.33	1367.33	2142.33	1205.2	2142.33	1404.44
	2141.05	14911.1	2141.05	20541.6	2141.05	29978.5	2141.05	9309.92	2141.05	13284.3	2141.05	2853.32	2141.05	2572.09	2141.05	2318.2	2141.05	1433.5	2141.05	1238.2	2141.05	1517.48
	2139.77	14750.4	2139.77	20563.5	2139.77	29990.9	2139.77	9501.64	2139.77	13036	2139.77	2872.36	2139.77	2673.19	2139.77	2308.04	2139.77	1417.63	2139.77	1214.55	2139.77	1456.68
	2138.49	14673.7	2138.49	20599	2138.49	30106.8	2138.49	9263.78	2138.49	13092.3	2138.49	2891.39	2138.49	2612.21	2138.49	2297.88	2138.49	1475.96	2138.49	1259.25	2138.49	1462.29
	2137.21	14556	2137.21	20294.8	2137.21	30015.7	2137.21	9603.78	2137.21	13129.1	2137.21	2855.76	2137.21	2676.18	2137.21	2276.02	2137.21	1415.19	2137.21	1218.04	2137.21	1467.9
	2135.93	14801.3	2135.93	20500.2	2135.93	30237	2135.93	9252.79	2135.93	13005.8	2135.93	2851.37	2135.93	2582.04	2135.93	2406.39	2135.93	1397.38	2135.93	1204.17	2135.93	1465.69
	2134.65	14705.1	2134.65	20486.9	2134.65	30028.8	2134.65	9497.07	2134.65	13044.6	2134.65	2864.54	2134.65	2564.03	2134.65	2279.14	2134.65	1393.24	2134.65	1237.14	2134.65	1432.27
	2133.37	14667.5	2133.37	20522.4	2133.37	29941.7	2133.37	9431.05	2133.37	13009.2	2133.37	2881.6	2133.37	2674.8	2133.37	2311.92	2133.37	1424.22	2133.37	1246.68	2133.37	1457.38
	2132.09	14629.9	2132.09	20433	2132.09	30116.1	2132.09	9283.14	2132.09	13061.5	2132.09	2814.79	2132.09	2660.68	2132.09	2346.63	2132.09	1410.32	2132.09	1219.16	2132.09	1453.23
	2130.8	14756.1	2130.8	20449	2130.8	30093.3	2130.8	9326.4	2130.8	12881.8	2130.8	2826	2130.8	2668.03	2130.8	2340.38	2130.8	1435.43	2130.8	1254.05	2130.8	1435.43
	2129.52	14681.4	2129.52	20601.5	2129.52	30018	2129.52	9457.39	2129.52	13088.3	2129.52	2944.47	2129.52	2620.77	2129.52	2377.02	2129.52	1359.13	2129.52	1249.94	2129.52	1485.88
	2128.24	14715.9	2128.24	20385.5	2128.24	30215.6	2128.24	9395.33	2128.24	13273.2	2128.24	2864.03	2128.24	2628.12	2128.24	2323.97	2128.24	1407.64	2128.24	1263.37	2128.24	1427.14
	2126.96	14467.8	2126.96	20401.5	2126.96	30150	2126.96	9346.93	2126.96	12953.2	2126.96	2879.13	2126.96	2631.57	2126.96	2269	2126.96	1444.44	2126.96	1233.91	2126.96	1397.65
	2125.68	14492.6	2125.68	20333.6	2125.68	29887.5	2125.68	9425.24	2125.68	13134.1	2125.68	2859.14	2125.68	2601.88	2125.68	2288.1	2125.68	1444.19	2125.68	1222.01	2125.68	1448.09
	2124.39	14445.3	2124.39	20413.9	2124.39	29909.7	2124.39	9409.98	2124.39	12972.1	2124.39	2899.57	2124.39	2628.71	2124.39	2334.47	2124.39	1385.48	2124.39	1272.46	2124.39	1457.58
	2123.11	14668.8	2123.11	20371.5	2123.11	30159.7	2123.11	9359.65	2123.11	12804.3	2123.11	2842.58	2123.11	2655.54	2123.11	2300.95	2123.11	1437.85	2123.11	1256.66	2123.11	1400.83
	2121.83	14689.6	2121.83	20506.3	2121.83	30086.4	2121.83	9299.61	2121.83	12973.5	2121.83	2803.13	2121.83	2602.49	2121.83	2286.92	2121.83	1435.65	2121.83	1291.5	2121.83	1429.81
	2120.54	14691	2120.54	20399.5	2120.54	29880.6	2120.54	9370.07	2120.54	13156.3	2120.54	2827.97	2120.54	2642.94	2120.54	2319.63	2120.54	1406.19	2120.54	1248.43	2120.54	1540.58
	2119.26	14491.8	2119.26	20616.1	2119.26	30091.6	2119.26	9428.83	2119.26	12813.2	2119.26	2891.74	2119.26	2560.7	2119.26	2301.71	2119.26	1384.53	2119.26	1267.69	2119.26	1421.53
	2117.97	14532.2	2117.97	20663.1	2117.97	30033.9	2117.97	9302.6	2117.97	12943.4	2117.97	2860.09	2117.97	2597.25	2117.97	2305.21	2117.97	1380.4	2117.97	1220.75	2117.97	1458.28
	2116.69	14634.8	2116.69	20344.2	2116.69	29904.1	2116.69	9398.33	2116.69	12978.2	2116.69	2799.26	2116.69	2585.13	2116.69	2248.36	2116.69	1479.44	2116.69	1251.68	2116.69	1432.72
	2115.41	14573.9	2115.41	20379.7	2115.41	29860.1	2115.41	9375.31	2115.41	12944.8	2115.41	2859.11	2115.41	2594.41	2115.41	2281.06	2115.41	1397.44	2115.41	1222.27	2115.41	1467.51
	2114.12	14433.2	2114.12	20631.1	2114.12	30119.6	2114.12	9500.19	2114.12	12913.4	2114.12	2808.02	2114.12	2595.91	2114.12	2315.69	2114.12	1360.23	2114.12	1212.33	2114.12	1404.98
	2112.84	14812.1	2112.84	20341.5	2112.84	29917.9	2112.84	9270.91	2112.84	13070.7	2112.84	2850.34	2112.84	2525.42	2112.84	2348.37	2112.84	1416.42	2112.84	1196.56	2112.84	1420.31
	2111.55	14741.4	2111.55	20458.6	2111.55	29838.8	2111.55	9413.27	2111.55	12957.6	2111.55	2952.95	2111.55	2476.36	2111.55	2225.42	2111.55	1355.87	2111.55	1264.44	2111.55	1379.21
	2110.27	14672.8	2110.27	20352	2110.27	30047.7	2110.27	9289.12	2110.27	13068.2	2110.27	2903.82	2110.27	2559.57	2110.27	2291.16	2110.27	1443.16	2110.27	1235.05	2110.27	1419.82
	2108.98	14814.1	2108.98	20389.4	2108.98	30067.8	2108.98	9213.63	2108.98	12906.5	2108.98	2815.82	2108.98	2603.85	2108.98	2327.72	2108.98	1394.3	2108.98	1168.72	2108.98	1440.97
	2107.69	14665.8	2107.69	20467.5	2107.69	29938.2	2107.69	9313.15	2107.69	12925.6	2107.69	2863.94	2107.69	2613.13	2107.69	2303.98	2107.69	1409.61	2107.69	1242.4	2107.69	1419.33
	2106.41	14550.5	2106.41	20252.1	2106.41	29859.2	2106.41	9257.12	2106.41	12944.8	2106.41	2840.12	2106.41	2620.45	2106.41	2309.42	2106.41	1401.59	2106.41	1218.86	2106.41	1496.85
	2105.12	14548	2105.12	20322.5	2105.12	30087.3	2105.12	9389.63	2105.12	12899.8	2105.12	2868.78	2105.12	2711.35	2105.12	2248.77	2105.12	1397.46	2105.12	1222.54	2105.12	1442.17
	2103.83	14782.6	2103.83	20505.6	2103.83	29613.7	2103.83	9187.86	2103.83	12810.1	2103.83	2835.26	2103.83	2604	2103.83	2333.89	2103.83	1420.54	2103.83	1222.33	2103.83	1422.49
	2102.55	14449.7	2102.55	20420.4	2102.55	29857.4	2102.55	9370.86	2102.55	12844.9	2102.55	2879.46	2102.55	2657.96	2102.55	2267.43	2102.55	1387.27	2102.55	1208.52	2102.55	1463.04
	2101.26	14695.9	2101.26	20428.6	2101.26	30075.6	2101.26	9417.81	2101.26	12836.8	2101.26	2793.49	2101.26	2626.42	2101.26	2305.89	2101.26	1416.17	2101.26	1214.14	2101.26	1460.85
	2099.97	14625.4	2099.97	20395.9	2099.97	29757.7	2099.97	9505.54	2099.97	12811.3	2099.97	2767.76	2099.97	2575.47	2099.97	2297.72	2099.97	1429.52	2099.97	1229.47	2099.97	1480.02
	2098.69	14632.6	2098.69	20417.7	2098.69	29921.6	2098.69	9278.64	2098.69	12679	2098.69	2870.2	2098.69	2551.72	2098.69	2326.46	2098.69	1419.57	2098.69	1237.02	2098.69	1427.33
	2097.4	14424.3	2097.4	20528.7	2097.4	30165	2097.4	9387.71	2097.4	12931.2	2097.4	2825.05	2097.4	2636.71	2097.4	2331.88	2097.4	1394.08	2097.4	1308.65	2097.4	1390.2
	2096.11	14544.1	2096.11	20546.5	2096.11	29396.8	2096.11	9370.57	2096.11	12903.7	2096.11	2884.75	2096.11	2653.73	2096.11	2300.42	2096.11	1335.6	2096.11	1238.54	2096.11	1399.66
	2094.82	14764.8	2094.82	20519.7	2094.82	29735.3	2094.82	9413.6	2094.82	12963.6	2094.82	2847.37	2094.82	2622.22	2094.82	2241.8	2094.82	1416.89	2094.82	1236.38	2094.82	1490.65
	2093.54	14616.7	2093.54	20178.5	2093.54	29858.3	2093.54	9417.8	2093.54	12903.1	2093.54	2903.16	2093.54	2648.94	2093.54	2352.02	2093.54	1395.3	2093.54	1245.87	2093.54	1428.29
	2092.25	14623.9	2092.25	20700.9	2092.25	29866.7	2092.25	9371.55	2092.25	12996	2092.25	2875.5	2092.25	2638.78	2092.25	2244.9	2092.25	1406.7	2092.25	1195.21	2092.25	1486.25
	2090.96	14355.6	2090.96	20311.2	2090.96	29780.1	2090.96	9238.03	2090.96	12982.1	2090.96	2855.6	2090.96	2624.75	2090.96	2261.98	2090.96	1414.22	2090.96	1216.35	2090.96	1466.6
	2089.67	14518	2089.67	20298	2089.67	29643.1	2089.67	9189.89	2089.67	12834.4	2089.67	2847.35	2089.67	2560.29	2089.67	2313.96	2089.67	1363.55	2089.67	1171.53	2089.67	1381
	2088.38	14501.9	2088.38	20261.6	2088.38	29841.6	2088.38	9281.39	2088.38	12905.9	2088.38	2825.53	2088.38	2610.27	2088.38	2270.9	2088.38	1388.52	2088.38	1194.6	2088.38	1407.92
	2087.09	14606.1	2087.09	20263.9	2087.09	29731.8	2087.09	9254.59	2087.09	12861	2087.09	2811.47	2087.09	2636.97	2087.09	2326.73	2087.09	1423.19	2087.09	1143.98	2087.09	1463.9
	2085.8	14655.9	2085.8	20198.4	2085.8	29784.8	2085.8	9285.95	2085.8	12742.5	2085.8	2710.18	2085.8	2558.97	2085.8	2266.24	2085.8	1413.25	2085.8	1205.82	2085.8	1434.57
	2084.51	14542.9	2084.51	20454.6	2084.51	29834	2084.51	9342.5	2084.51	12788.8	2084.51	2853.14	2084.51	2605.05	2084.51	2285.23	2084.51	1449.83	2084.51	1221.11	2084.51	1391.68
	2083.22	14602.4	2083.22	20263.1	2083.22	30222.2	2083.22	9331.2	2083.22	12871.8	2083.22	2792.58	2083.22	2550.33	2083.22	2304.22	2083.22	1362.37	2083.22	1199.59	2083.22	1426.33
	2081.93	14497.2	2081.93	20300.3	2081.93	29674.5	2081.93	9314.09	2081.93	12881.2	2081.93	2830.85	2081.93	2557.65	2081.93	2311.57	2081.93	1391.2	2081.93	1263.32	2081.93	1443.52
	2080.64	14616.8	2080.64	20248.4	2080.64	29963.9	2080.64	9564.34	2080.64	13006.9	2080.64	2793.55	2080.64	2493.28	2080.64	2289.86	2080.64	1369.65	2080.64	1235.98	2080.64	1425.84
	2079.35	14538.7	2079.35	20248.8	2079.35	29697.2	2079.35	9341.88	2079.35	12996.9	2079.35	2853.12	2079.35	2624.56	2079.35	2211.99	2079.35	1423.65	2079.35	1224.15	2079.35	1431.4
	2078.06	14499.4	2078.06	20539.7	2078.06	29728.9	2078.06	9377.06	2078.06	13110.8	2078.06	2839.07	2078.06	2556.32	2078.06	2362.66	2078.06	1374.99	2078.06	1220.06	2078.06	1415.66
	2076.77	14615	2076.77	20352.2	2076.77	29919.3	2076.77	9301.87	2076.77	12781.4	2076.77	2854.07	2076.77	2608.16	2076.77	2271.25	2076.77	1411.55	2076.77	1206.3	2076.77	1392.18
	2075.48	14451.8	2075.48	20503.6	2075.48	29811.6	2075.48	9400.94	2075.48	12802.4	2075.48	2758.72	2075.48	2617.39	2075.48	2305.71	2075.48	1351.29	2075.48	1192.54	2075.48	1463.57
	2074.18	14513.2	2074.18	20383.9	2074.18	29941.9	2074.18	9343.19	2074.18	12798.2	2074.18	2837.6	2074.18	2578.23	2074.18	2235.63	2074.18	1364.6	2074.18	1203.95	2074.18	1449.77
	2072.89	14717.8	2072.89	20235.2	2072.89	29878.7	2072.89	9180.95	2072.89	12792.2	2072.89	2753.9	2072.89	2610.69	2072.89	2275.88	2072.89	1381.79	2072.89	1196	2072.89	1366.3
	2071.6	14659.1	2071.6	20384.6	2071.6	29703.3	2071.6	9299.33	2071.6	12760.9	2071.6	2795.99	2071.6	2552.19	2071.6	2287.1	2071.6	1418.31	2071.6	1232.56	2071.6	1422.18
	2070.31	14339.3	2070.31	20309.5	2070.31	29475.7	2070.31	9257.11	2070.31	12768.4	2070.31	2797.45	2070.31	2600.12	2070.31	2306.05	2070.31	1416.13	2070.31	1236.22	2070.31	1435.48
	2069.02	14646.3	2069.02	20275.1	2069.02	29793.7	2069.02	9410.25	2069.02	12843.6	2069.02	2901.41	2069.02	2622.88	2069.02	2265.04	2069.02	1423.63	2069.02	1239.87	2069.02	1473.92
	2067.72	14380.8	2067.72	20287.1	2067.72	29670.6	2067.72	9354.48	2067.72	12986.4	2067.72	2819.69	2067.72	2556.67	2067.72	2251.11	2067.72	1380.84	2067.72	1193.24	2067.72	1483.33
	2066.43	14353.2	2066.43	20169.5	2066.43	29870.4	2066.43	9302.6	2066.43	12827.6	2066.43	2898.48	2066.43	2614.24	2066.43	2277.79	2066.43	1448.27	2066.43	1189.17	2066.43	1388.33
	2065.14	14576.9	2065.14	20326.5	2065.14	29807.3	2065.14	9345.46	2065.14	12794.4	2065.14	2838.05	2065.14	2592.52	2065.14	2287.07	2065.14	1417.09	2065.14	1233.43	2065.14	1440.29
	2063.84	14698.1	2063.84	20520.1	2063.84	29641.7	2063.84	9384.44	2063.84	12662.7	2063.84	2804.7	2063.84	2568.88	2063.84	2234.48	2063.84	1351.13	2063.84	1229.35	2063.84	1380.12
	2062.55	14772.9	2062.55	20222.8	2062.55	29700.4	2062.55	9280.39	2062.55	12819	2062.55	2782.96	2062.55	2610.96	2062.55	2266.95	2062.55	1412.74	2062.55	1225.27	2062.55	1482.31
	2061.26	14762.6	2061.26	20422.2	2061.26	29988.9	2061.26	9454.63	2061.26	12733.7	2061.26	2917.74	2061.26	2542.88	2061.26	2253.04	2061.26	1395.1	2061.26	1259.84	2061.26	1455
	2059.96	14692.4	2059.96	20424.5	2059.96	29854.3	2059.96	9252.08	2059.96	12868.7	2059.96	2820.64	2059.96	2555.96	2059.96	2275.83	2059.96	1416.12	2059.96	1257.7	2059.96	1435.43
	2058.67	14659	2058.67	20465.4	2058.67	29835.7	2058.67	9300.71	2058.67	12611.5	2058.67	2835.61	2058.67	2603.81	2058.67	2209.76	2058.67	1423.6	2058.67	1218.85	2058.67	1396.55
	2057.37	14604.3	2057.37	20315.1	2057.37	29606.5	2057.37	9285.59	2057.37	12744.5	2057.37	2846.7	2057.37	2568.6	2057.37	2296.29	2057.37	1375.07	2057.37	1241.81	2057.37	1407.9
	2056.08	14234.9	2056.08	20197.7	2056.08	29441.1	2056.08	9291.71	2056.08	12771.3	2056.08	2931.17	2056.08	2490.92	2056.08	2220.59	2056.08	1392.21	2056.08	1239.67	2056.08	1432.76
	2054.78	14612.8	2054.78	20524.3	2054.78	29762.3	2054.78	9116.35	2054.78	12705.4	2054.78	2791.67	2054.78	2498.21	2054.78	2253.02	2054.78	1434.45	2054.78	1171.88	2054.78	1424.79
	2053.49	14778.2	2053.49	20569.1	2053.49	29597	2053.49	9383.09	2053.49	12618.2	2053.49	2756.44	2053.49	2632.9	2053.49	2219.82	2053.49	1436.13	2053.49	1225.73	2053.49	1391.73
	2052.19	14538.3	2052.19	20218.1	2052.19	29483.8	2052.19	9286.9	2052.19	12726.1	2052.19	2862.11	2052.19	2555.25	2052.19	2298.57	2052.19	1354.82	2052.19	1177.27	2052.19	1430.09
	2050.9	14643.8	2050.9	20608.3	2050.9	29708.3	2050.9	9327.75	2050.9	12750.9	2050.9	2871.27	2050.9	2520.08	2050.9	2230.63	2050.9	1373.89	2050.9	1248.46	2050.9	1433.7
	2049.6	14465.8	2049.6	20272.9	2049.6	30025.4	2049.6	9362.8	2049.6	12808.5	2049.6	2803.25	2049.6	2544.72	2049.6	2224.46	2049.6	1396.8	2049.6	1201.94	2049.6	1391.01
	2048.31	14604.1	2048.31	20228.9	2048.31	29813.8	2048.31	9417.13	2048.31	12800.5	2048.31	2858.7	2048.31	2565.5	2048.31	2239.51	2048.31	1390.77	2048.31	1203.66	2048.31	1373.41
	2047.01	14601.6	2047.01	20119.3	2047.01	30020.8	2047.01	9348	2047.01	12923.7	2047.01	2782.99	2047.01	2547.7	2047.01	2266.12	2047.01	1419.46	2047.01	1226.6	2047.01	1407.89
	2045.71	14379.2	2045.71	20285.5	2045.71	29761.1	2045.71	9361.82	2045.71	12643.8	2045.71	2805.65	2045.71	2568.47	2045.71	2292.73	2045.71	1376.79	2045.71	1224.46	2045.71	1376.79
	2044.42	14419.1	2044.42	20318.7	2044.42	29603.7	2044.42	9458.53	2044.42	12697.5	2044.42	2812.88	2044.42	2654.79	2044.42	2336.68	2044.42	1336.07	2044.42	1237.74	2044.42	1341.85
	2043.12	14603.6	2043.12	20268.9	2043.12	29939.8	2043.12	9150.4	2043.12	12614.3	2043.12	2852.87	2043.12	2550.24	2043.12	2309.29	2043.12	1391.74	2043.12	1231.75	2043.12	1434.15
	2041.82	14350.6	2041.82	20238.4	2041.82	29635.9	2041.82	9293.37	2041.82	12573.6	2041.82	2763.73	2041.82	2607.62	2041.82	2272.27	2041.82	1385.72	2041.82	1254.66	2041.82	1397.28
	2040.53	14444.4	2040.53	20100	2040.53	29634.6	2040.53	9253.23	2040.53	12943.3	2040.53	2765.18	2040.53	2649.56	2040.53	2214.07	2040.53	1379.7	2040.53	1260.23	2040.53	1416.31
	2039.23	14561.4	2039.23	20050.3	2039.23	29538.9	2039.23	9322.92	2039.23	12735	2039.23	2799.38	2039.23	2612.5	2039.23	2188.64	2039.23	1377.53	2039.23	1250.38	2039.23	1414.14
	2037.93	14391.3	2037.93	20320.4	2037.93	29668.7	2037.93	9226.92	2037.93	12700	2037.93	2860.54	2037.93	2633.24	2037.93	2236.42	2037.93	1350.33	2037.93	1221.27	2037.93	1396.56
	2036.63	14448.5	2036.63	20268.8	2036.63	29625.1	2036.63	9211.85	2036.63	12720.9	2036.63	2833.08	2036.63	2615.45	2036.63	2286.11	2036.63	1357.8	2036.63	1207.57	2036.63	1398.24
	2035.33	14303.5	2035.33	20317.3	2035.33	29546.8	2035.33	9225.66	2035.33	12718.7	2035.33	2778.67	2035.33	2530.27	2035.33	2306.9	2035.33	1409.56	2035.33	1232.4	2035.33	1399.93
	2034.04	14422.4	2034.04	20435	2034.04	29797.7	2034.04	9326.11	2034.04	12751.2	2034.04	2818.63	2034.04	2614.55	2034.04	2306.5	2034.04	1388.13	2034.04	1178.28	2034.04	1463.22
	2032.74	14647	2032.74	20296.8	2032.74	29638.6	2032.74	9378.4	2032.74	12606.6	2032.74	2854.71	2032.74	2515.92	2032.74	2234.88	2032.74	1357.1	2032.74	1180	2032.74	1407.14
	2031.44	14644.5	2031.44	20114.3	2031.44	29487.2	2031.44	9380.63	2031.44	12565.9	2031.44	2860	2031.44	2621.34	2031.44	2271.06	2031.44	1424.22	2031.44	1252.93	2031.44	1383.81
	2030.14	14497.6	2030.14	20099.3	2030.14	29678.4	2030.14	9398.25	2030.14	12646.5	2030.14	2788.3	2030.14	2622.81	2030.14	2251.42	2030.14	1416.28	2030.14	1237.32	2030.14	1427.83
	2028.84	14387.4	2028.84	20351.7	2028.84	29494.3	2028.84	9360.08	2028.84	12846.3	2028.84	2839.77	2028.84	2526.16	2028.84	2258.73	2028.84	1383.33	2028.84	1212.1	2028.84	1335.23
	2027.54	14446.5	2027.54	20311.6	2027.54	29529.6	2027.54	9402.7	2027.54	12542.1	2027.54	2810.42	2027.54	2556.5	2027.54	2292.97	2027.54	1408.1	2027.54	1223.43	2027.54	1421.56
	2026.24	14509.4	2026.24	20338.9	2026.24	29609.2	2026.24	9301.07	2026.24	12814.9	2026.24	2777.24	2026.24	2596.45	2026.24	2175.25	2026.24	1388.62	2026.24	1236.68	2026.24	1419.39
	2024.94	14543.4	2024.94	20408.4	2024.94	29529.1	2024.94	9201.39	2024.94	12570.4	2024.94	2865.22	2024.94	2588.31	2024.94	2265.25	2024.94	1328.77	2024.94	1161.47	2024.94	1388.38
	2023.64	14440.9	2023.64	19901.2	2023.64	29408.6	2023.64	9349.77	2023.64	12639.4	2023.64	2795.51	2023.64	2614.78	2023.64	2234.1	2023.64	1372.76	2023.64	1209.34	2023.64	1424.67
	2022.34	14215.4	2022.34	20186.1	2022.34	29761.1	2022.34	9317.4	2022.34	12462.3	2022.34	2846.93	2022.34	2616.25	2022.34	2260.63	2022.34	1407.12	2022.34	1203.36	2022.34	1362.91
	2021.04	14462.8	2021.04	20073.1	2021.04	29421.5	2021.04	9352.31	2021.04	12635	2021.04	2784.93	2021.04	2627.33	2021.04	2294.83	2021.04	1366.52	2021.04	1237.75	2021.04	1406.88
	2019.74	14191.3	2019.74	20325.2	2019.74	29647	2019.74	9210.41	2019.74	12575.2	2019.74	2905.52	2019.74	2540.41	2019.74	2232.94	2019.74	1350.91	2019.74	1283.65	2019.74	1364.36
	2018.44	14359.8	2018.44	20066.1	2018.44	29401.7	2018.44	9312.57	2018.44	12551.9	2018.44	2849.3	2018.44	2518.83	2018.44	2290.2	2018.44	1400.63	2018.44	1216.19	2018.44	1389.1
	2017.13	14388.1	2017.13	20106.8	2017.13	29565.7	2017.13	9380.12	2017.13	12542	2017.13	2795.02	2017.13	2612.52	2017.13	2251.38	2017.13	1327.39	2017.13	1231.34	2017.13	1461.86
	2015.83	14291.5	2015.83	20055.3	2015.83	29739.2	2015.83	9439.96	2015.83	12401.6	2015.83	2836.79	2015.83	2604.39	2015.83	2206.82	2015.83	1405.91	2015.83	1213.85	2015.83	1390.55
	2014.53	14552.1	2014.53	19840.6	2014.53	29186.8	2014.53	9284.7	2014.53	12497.4	2014.53	2820.94	2014.53	2552.09	2014.53	2216.04	2014.53	1394.15	2014.53	1138.74	2014.53	1367.26
	2013.23	14480.5	2013.23	20163.6	2013.23	29598.4	2013.23	9450.14	2013.23	12343.5	2013.23	2820.45	2013.23	2545.89	2013.23	2217.58	2013.23	1424.62	2013.23	1180.79	2013.23	1363.18
	2011.93	14401.2	2011.93	20073.7	2011.93	29207.4	2011.93	9214.31	2011.93	12564.1	2011.93	2843	2011.93	2462.91	2011.93	2188.4	2011.93	1343.75	2011.93	1157.55	2011.93	1370.63
	2010.62	14262.4	2010.62	20062.6	2010.62	29499.9	2010.62	9299.08	2010.62	12663.6	2010.62	2788.77	2010.62	2664.01	2010.62	2216.81	2010.62	1435.65	2010.62	1236.04	2010.62	1368.47
	2009.32	14156.3	2009.32	19905.6	2009.32	29327.8	2009.32	9180.42	2009.32	12561.7	2009.32	2794.04	2009.32	2527.3	2009.32	2308.54	2009.32	1398.94	2009.32	1174.42	2009.32	1379.75
	2008.02	14084.8	2008.02	19777.5	2008.02	29159.7	2008.02	9245.98	2008.02	12613.2	2008.02	2860.71	2008.02	2538.38	2008.02	2256.33	2008.02	1373.75	2008.02	1233.69	2008.02	1381.43
	2006.71	14155.3	2006.71	20034.9	2006.71	29248.6	2006.71	9321.12	2006.71	12597.6	2006.71	2796.91	2006.71	2520.67	2006.71	2219.5	2006.71	1346.66	2006.71	1239.24	2006.71	1409.97
	2005.41	14070.4	2005.41	19983.5	2005.41	28963.6	2005.41	9275.39	2005.41	12658.7	2005.41	2802.18	2005.41	2514.48	2005.41	2280.49	2005.41	1402.05	2005.41	1231.35	2005.41	1356.02
	2004.11	14416.9	2004.11	20191	2004.11	29495.5	2004.11	9273.79	2004.11	12604.8	2004.11	2719.24	2004.11	2611.85	2004.11	2251.33	2004.11	1384.55	2004.11	1221.55	2004.11	1426.74
	2002.8	14263	2002.8	19926.8	2002.8	29218.1	2002.8	9258.77	2002.8	12619.8	2002.8	2822.3	2002.8	2588.39	2002.8	2206.84	2002.8	1359.38	2002.8	1221.34	2002.8	1428.41
	2001.5	14212.6	2001.5	20203.2	2001.5	29261	2001.5	9276.34	2001.5	12435.5	2001.5	2817.98	2001.5	2559.19	2001.5	2216.05	2001.5	1347.65	2001.5	1196.2	2001.5	1316.98
	2000.2	14294.5	2000.2	19906.5	2000.2	29470.6	2000.2	9115.65	2000.2	12502.4	2000.2	2807.91	2000.2	2535.75	2000.2	2231	2000.2	1383.83	2000.2	1219	2000.2	1454.75
	1998.89	14244.1	1998.89	20123.4	1998.89	29542.2	1998.89	9244.38	1998.89	12703.4	1998.89	2711.61	1998.89	2573.63	1998.89	2167.37	1998.89	1354.85	1998.89	1205.37	1998.89	1404.67
	1997.59	14287.6	1997.59	20085.4	1997.59	29228.6	1997.59	9123.99	1997.59	12536.4	1997.59	2820.35	1997.59	2494.63	1997.59	2142.09	1997.59	1394.85	1997.59	1218.58	1997.59	1368.02
	1996.28	14379	1996.28	19999.6	1996.28	29373	1996.28	9220.12	1996.28	12448	1996.28	2848.6	1996.28	2599.56	1996.28	2226.01	1996.28	1398.44	1996.28	1273.92	1996.28	1388.86
	1994.98	14317.2	1994.98	19877.4	1994.98	29095.9	1994.98	9283.64	1994.98	12541.6	1994.98	2890.24	1994.98	2578.04	1994.98	2181.57	1994.98	1344.57	1994.98	1243.05	1994.98	1409.69
	1993.67	14272.5	1993.67	19870.1	1993.67	29127.3	1993.67	9341.4	1993.67	12579.7	1993.67	2771.01	1993.67	2608.24	1993.67	2244.39	1993.67	1399.87	1993.67	1235.18	1993.67	1363.48
	1992.36	14442.4	1992.36	19767.1	1992.36	29445.8	1992.36	9230.65	1992.36	12604.3	1992.36	2822.23	1992.36	2542.69	1992.36	2213.36	1992.36	1372.82	1992.36	1252.2	1992.36	1328.78
	1991.06	14215.9	1991.06	19936	1991.06	29149.7	1991.06	9154.39	1991.06	12573.4	1991.06	2838.97	1991.06	2567.14	1991.06	2205.32	1991.06	1372.58	1991.06	1261.55	1991.06	1397.47
	1989.75	14288.1	1989.75	20009.1	1989.75	29456.7	1989.75	9214.06	1989.75	12546.4	1989.75	2807.86	1989.75	2560.95	1989.75	2201.12	1989.75	1335.98	1989.75	1221.14	1989.75	1364.69
	1988.45	14343	1988.45	19762.6	1988.45	28856.4	1988.45	9197.16	1988.45	12561.4	1988.45	2786.32	1988.45	2589.21	1988.45	2181.6	1988.45	1335.75	1988.45	1192.22	1988.45	1391.25
	1987.14	14107.1	1987.14	20017.5	1987.14	29320.2	1987.14	9348.63	1987.14	12367.9	1987.14	2774.36	1987.14	2565.8	1987.14	2179.31	1987.14	1341.26	1987.14	1186.28	1987.14	1415.88
	1985.83	14246.3	1985.83	19922.2	1985.83	29037.7	1985.83	9128.93	1985.83	12323.7	1985.83	2840.83	1985.83	2513.71	1985.83	2211.45	1985.83	1429.03	1985.83	1191.81	1985.83	1402.24
	1984.53	14071.7	1984.53	19673.9	1984.53	29007.8	1984.53	9062.32	1984.53	12434.4	1984.53	2838.43	1984.53	2532.4	1984.53	2161.34	1984.53	1386.7	1984.53	1233.68	1984.53	1329.32
	1983.22	14061.6	1983.22	20148.6	1983.22	29043	1983.22	9353.34	1983.22	12560.4	1983.22	2816.9	1983.22	2512.84	1983.22	2168.61	1983.22	1331	1983.22	1208.61	1983.22	1384.55
	1981.91	13954	1981.91	19741.7	1981.91	28835.3	1981.91	9114.63	1981.91	12456.9	1981.91	2778.18	1981.91	2552.56	1981.91	2217.95	1981.91	1346.07	1981.91	1156.78	1981.91	1405.34
	1980.6	14282.3	1980.6	19705.8	1980.6	29308.2	1980.6	9216.29	1980.6	12523.5	1980.6	2727.99	1980.6	2550.2	1980.6	2144.92	1980.6	1311.42	1980.6	1171.87	1980.6	1342.01
	1979.29	14157.5	1979.29	19906.9	1979.29	28882.6	1979.29	9245.27	1979.29	12248	1979.29	2803.97	1979.29	2551.67	1979.29	2165.58	1979.29	1332.22	1979.29	1229.01	1979.29	1353.25
	1977.99	14134	1977.99	19481.1	1977.99	28917.8	1977.99	8981.86	1977.99	12245.9	1977.99	2723.22	1977.99	2556.96	1977.99	2155.65	1977.99	1358.75	1977.99	1238.35	1977.99	1368.3
	1976.68	14068.5	1976.68	19896.2	1976.68	28824.9	1976.68	9142.72	1976.68	12515.1	1976.68	2803	1976.68	2503.02	1976.68	2172.47	1976.68	1400.55	1976.68	1161.71	1976.68	1364.24
	1975.37	14089	1975.37	19464.8	1975.37	29307	1975.37	9158.33	1975.37	12449.9	1975.37	2819.71	1975.37	2546.53	1975.37	2177.83	1975.37	1371.65	1975.37	1190.16	1975.37	1348.72
	1974.06	14180.2	1974.06	19625.7	1974.06	29166.3	1974.06	9231.24	1974.06	12300.7	1974.06	2792.48	1974.06	2509.8	1974.06	2229.02	1974.06	1337.03	1974.06	1233.89	1974.06	1394.33
	1972.75	14021.1	1972.75	19670	1972.75	28871	1972.75	9210.54	1972.75	12287.1	1972.75	2776.72	1972.75	2524.64	1972.75	2217.18	1972.75	1378.81	1972.75	1220.31	1972.75	1373.08
	1971.44	14051.1	1971.44	19991.2	1971.44	28982.5	1971.44	9155.48	1971.44	12338.4	1971.44	2823.97	1971.44	2466.92	1971.44	2247.34	1971.44	1386.21	1971.44	1166.63	1971.44	1411.03
	1970.13	14037.2	1970.13	19691.9	1970.13	28967.9	1970.13	9127.17	1970.13	12189.3	1970.13	2775.76	1970.13	2521.86	1970.13	2225.95	1970.13	1385.97	1970.13	1122.52	1970.13	1380.24
	1968.82	14145.5	1968.82	20089.3	1968.82	29096.5	1968.82	9177.13	1968.82	12255.9	1968.82	2729.47	1968.82	2548.14	1968.82	2280.92	1968.82	1343.74	1968.82	1173.86	1968.82	1406.73
	1967.51	14137.3	1967.51	19921.7	1967.51	28931.2	1967.51	9160.27	1967.51	12332	1967.51	2696.55	1967.51	2551.52	1967.51	2227.09	1967.51	1299.61	1967.51	1131.67	1967.51	1377.86
	1966.2	14098.6	1966.2	19609.1	1966.2	28924.3	1966.2	9229.28	1966.2	12356.6	1966.2	2734.25	1966.2	2537.72	1966.2	2158.01	1966.2	1343.27	1966.2	1234.51	1966.2	1421.5
	1964.89	14016.1	1964.89	19880.4	1964.89	29008.9	1964.89	9097.96	1964.89	12272.4	1964.89	2846.33	1964.89	2575.43	1964.89	2184.35	1964.89	1329.69	1964.89	1253.38	1964.89	1381.2
	1963.58	14013.7	1963.58	19524.1	1963.58	28599.5	1963.58	9193.66	1963.58	12277.9	1963.58	2754.28	1963.58	2506.32	1963.58	2245.01	1963.58	1409.57	1963.58	1188.31	1963.58	1392.4
	1962.27	14184.8	1962.27	19783.9	1962.27	28966.5	1962.27	9209.23	1962.27	12279.6	1962.27	2830.09	1962.27	2563.1	1962.27	2175.96	1962.27	1359.74	1962.27	1226.24	1962.27	1375
	1960.96	14052.7	1960.96	19587.9	1960.96	28824.1	1960.96	9131.37	1960.96	12329	1960.96	2850.57	1960.96	2495.92	1960.96	2209.91	1960.96	1349.97	1960.96	1206.96	1960.96	1355.69
	1959.65	14134.1	1959.65	19723.7	1959.65	28733.4	1959.65	8990.62	1959.65	12206.7	1959.65	2792.89	1959.65	2567.93	1959.65	2148.52	1959.65	1353.55	1959.65	1170.53	1959.65	1389.77
	1958.34	14146.9	1958.34	19802.2	1958.34	28846.6	1958.34	9101.52	1958.34	12399	1958.34	2809.56	1958.34	2573.2	1958.34	2161.49	1958.34	1343.78	1958.34	1204.64	1958.34	1351.41
	1957.02	14293.1	1957.02	19686.4	1957.02	28776.8	1957.02	9178.08	1957.02	12244.4	1957.02	2810.98	1957.02	2490.81	1957.02	2166.83	1957.02	1362.61	1957.02	1149.17	1957.02	1387.38
	1955.71	14130.6	1955.71	19566.7	1955.71	28520.3	1955.71	8999.28	1955.71	12270.9	1955.71	2842.88	1955.71	2465.61	1955.71	2195.04	1955.71	1377.62	1955.71	1208.03	1955.71	1324.26
	1954.4	14059.5	1954.4	19561.4	1954.4	28462	1954.4	9108.22	1954.4	12545	1954.4	2796.67	1954.4	2596.63	1954.4	2265.15	1954.4	1381.19	1954.4	1234.5	1954.4	1402.14
	1953.09	13889.5	1953.09	19493.3	1953.09	28845.6	1953.09	9146.64	1953.09	12226.6	1953.09	2819.04	1953.09	2497.14	1953.09	2219.04	1953.09	1361.9	1953.09	1184.76	1953.09	1356.19
	1951.78	14138.5	1951.78	19697.5	1951.78	28762.5	1951.78	9179.33	1951.78	12382.6	1951.78	2814.74	1951.78	2551.93	1951.78	2113.91	1951.78	1399.75	1951.78	1203.6	1951.78	1409.28
	1950.46	13962.7	1950.46	19440.8	1950.46	29001.3	1950.46	9265.33	1950.46	12350	1950.46	2745.71	1950.46	2519.12	1950.46	2140.2	1950.46	1321.44	1950.46	1228.14	1950.46	1359.52
	1949.15	13884.2	1949.15	19787.7	1949.15	28590.8	1949.15	9193.29	1949.15	12363.1	1949.15	2739.52	1949.15	2564.37	1949.15	2223.6	1949.15	1374.52	1949.15	1197.47	1949.15	1353.58
	1947.84	14030.2	1947.84	19420.8	1947.84	28974.1	1947.84	9111.75	1947.84	12075.4	1947.84	2866.57	1947.84	2563.93	1947.84	2207.99	1947.84	1442.8	1947.84	1220.1	1947.84	1336.21
	1946.52	14098.2	1946.52	19596.3	1946.52	28630.3	1946.52	9209.13	1946.52	12362.6	1946.52	2788.05	1946.52	2593.93	1946.52	2180.96	1946.52	1402.59	1946.52	1204.67	1946.52	1419.72
	1945.21	13915	1945.21	19606.2	1945.21	28861.3	1945.21	9203.73	1945.21	12238.7	1945.21	2837.04	1945.21	2580.16	1945.21	2212.93	1945.21	1370	1945.21	1196.85	1945.21	1411.86
	1943.89	13954.4	1943.89	19734.1	1943.89	28658.4	1943.89	9186.91	1943.89	12289.8	1943.89	2792.79	1943.89	2537.86	1943.89	2191.62	1943.89	1350.74	1943.89	1185.22	1943.89	1335.52
	1942.58	13910.2	1942.58	19637.4	1942.58	28902.7	1942.58	9162.49	1942.58	12373.3	1942.58	2758.07	1942.58	2567.86	1942.58	2198.85	1942.58	1320.07	1942.58	1223.06	1942.58	1360.01
	1941.27	14084.6	1941.27	19666.4	1941.27	28905.3	1941.27	9282.62	1941.27	12279.8	1941.27	2788.02	1941.27	2497.05	1941.27	2173.74	1941.27	1319.84	1941.27	1190.52	1941.27	1352.17
	1939.95	14150.6	1939.95	19254.2	1939.95	28769	1939.95	9003.4	1939.95	12222.6	1939.95	2793.24	1939.95	2578.38	1939.95	2236.11	1939.95	1350.03	1939.95	1226.44	1939.95	1361.44
	1938.64	14058.8	1938.64	19697.6	1938.64	28629.1	1938.64	9165.33	1938.64	12382	1938.64	2749.03	1938.64	2517.09	1938.64	2176.79	1938.64	1315.58	1938.64	1155.89	1938.64	1349.8
	1937.32	14100.1	1937.32	19500.3	1937.32	28707.7	1937.32	9070.6	1937.32	12189.8	1937.32	2794.17	1937.32	2537.56	1937.32	2223.93	1937.32	1353.37	1937.32	1172.79	1937.32	1381.88
	1936	14092	1936	19496.9	1936	28737	1936	9238.17	1936	12288.4	1936	2729.07	1936	2575.13	1936	2248.25	1936	1368.34	1936	1239.1	1936	1404.45
	1934.69	13986.9	1934.69	19548.6	1934.69	28796.6	1934.69	9114.96	1934.69	12217.9	1934.69	2846.41	1934.69	2530.98	1934.69	2166.16	1934.69	1339.6	1934.69	1147.68	1934.69	1358.6
	1933.37	13999.7	1933.37	19233.7	1933.37	28590.2	1933.37	9255.87	1933.37	12086.6	1933.37	2819.32	1933.37	2583.74	1933.37	2220.88	1933.37	1346.96	1933.37	1189.28	1933.37	1426.76
	1932.06	13963.1	1932.06	19513.3	1932.06	28870.2	1932.06	9183.98	1932.06	12359.9	1932.06	2763.74	1932.06	2520.61	1932.06	2195.8	1932.06	1339.13	1932.06	1228.96	1932.06	1316.34
	1930.74	14029	1930.74	19791	1930.74	28663.9	1930.74	9307.73	1930.74	12384.4	1930.74	2803.14	1930.74	2647.41	1930.74	2130.85	1930.74	1329.4	1930.74	1181.27	1930.74	1312.31
	1929.42	13893.7	1929.42	19487.6	1929.42	28679.8	1929.42	9258.64	1929.42	12220.8	1929.42	2749.49	1929.42	2580.5	1929.42	2189.34	1929.42	1355.76	1929.42	1160.18	1929.42	1295
	1928.11	13965.3	1928.11	19748.1	1928.11	28589.4	1928.11	9146.93	1928.11	12157.9	1928.11	2743.32	1928.11	2532.59	1928.11	2206.05	1928.11	1308.06	1928.11	1203.64	1928.11	1351.73
	1926.79	13942	1926.79	19509.3	1926.79	28449.6	1926.79	9189	1926.79	12433	1926.79	2729.56	1926.79	2535.94	1926.79	2205.66	1926.79	1372.37	1926.79	1203.43	1926.79	1372.37
	1925.47	14013.6	1925.47	19665.3	1925.47	28634.5	1925.47	9158.93	1925.47	12244.8	1925.47	2789.81	1925.47	2539.3	1925.47	2182.51	1925.47	1360.75	1925.47	1176.66	1925.47	1366.44
	1924.16	14130.7	1924.16	19455.1	1924.16	28551.7	1924.16	9018.83	1924.16	12322.4	1924.16	2776.05	1924.16	2523.68	1924.16	2159.36	1924.16	1362.41	1924.16	1214.4	1924.16	1333.94
	1922.84	13930.9	1922.84	19518.1	1922.84	28687.1	1922.84	9195.6	1922.84	12439.8	1922.84	2822.99	1922.84	2553.59	1922.84	2160.88	1922.84	1398.22	1922.84	1157.28	1922.84	1312.84
	1921.52	13881.1	1921.52	19520.4	1921.52	28352.1	1921.52	9194	1921.52	12179.6	1921.52	2780.77	1921.52	2591.09	1921.52	2223.1	1921.52	1316.41	1921.52	1213.98	1921.52	1407.46
	1920.2	14049.4	1920.2	19881.2	1920.2	28278.9	1920.2	9181.02	1920.2	12198.4	1920.2	2808.74	1920.2	2554.6	1920.2	2203.75	1920.2	1352.21	1920.2	1158.77	1920.2	1367.39
	1918.88	14065.9	1918.88	19483.3	1918.88	28696.9	1918.88	8923.45	1918.88	12165.9	1918.88	2817.73	1918.88	2493.48	1918.88	2152.17	1918.88	1357.67	1918.88	1207.87	1918.88	1357.67
	1917.56	13898.5	1917.56	19641.1	1917.56	28631.2	1917.56	9062.19	1917.56	12135.4	1917.56	2694.01	1917.56	2610.59	1917.56	2163.17	1917.56	1368.81	1917.56	1203.87	1917.56	1399.14
	1916.25	13896.1	1916.25	19334.4	1916.25	28726.7	1916.25	9176.24	1916.25	12112.4	1916.25	2856.56	1916.25	2460.39	1916.25	2121.09	1916.25	1307.91	1916.25	1249.15	1916.25	1362.88
	1914.93	14022.6	1914.93	19638	1914.93	28456.4	1914.93	9174.65	1914.93	12201.3	1914.93	2749.93	1914.93	2535.77	1914.93	2164.32	1914.93	1338.01	1914.93	1237.56	1914.93	1353.17
	1913.61	13912.1	1913.61	19365.6	1913.61	28551.9	1913.61	9237.48	1913.61	12153.7	1913.61	2789.25	1913.61	2550.49	1913.61	2160.15	1913.61	1347.25	1913.61	1193.77	1913.61	1333.99
	1912.29	13818.8	1912.29	19650.2	1912.29	28552.6	1912.29	9114.63	1912.29	12034.1	1912.29	2838.02	1912.29	2591.73	1912.29	2313.23	1912.29	1369.75	1912.29	1235.24	1912.29	1341.33
	1910.97	13977.4	1910.97	19572.9	1910.97	28301.4	1910.97	9031.59	1910.97	12153.3	1910.97	2795.85	1910.97	2566.65	1910.97	2176.45	1910.97	1337.31	1910.97	1178.2	1910.97	1327.84
	1909.65	14181.4	1909.65	19391.5	1909.65	28610.9	1909.65	9141.77	1909.65	12160.6	1909.65	2772.64	1909.65	2446.89	1909.65	2157.13	1909.65	1384.43	1909.65	1221.55	1909.65	1374.96
	1908.33	13877.8	1908.33	19426	1908.33	28284	1908.33	9058.75	1908.33	12277.8	1908.33	2817.61	1908.33	2613.1	1908.33	2207.88	1908.33	1387.97	1908.33	1138.02	1908.33	1357.68
	1907.01	14076.1	1907.01	19407.4	1907.01	28436.2	1907.01	9076.11	1907.01	12217	1907.01	2830.37	1907.01	2544.49	1907.01	2124.2	1907.01	1368.8	1907.01	1234.38	1907.01	1374.48
	1905.69	13882.5	1905.69	19534.7	1905.69	28438.8	1905.69	9131.32	1905.69	12127.8	1905.69	2703.05	1905.69	2589.48	1905.69	2190.08	1905.69	1370.46	1905.69	1156.56	1905.69	1319.35
	1904.36	13630.3	1904.36	19241.7	1904.36	28284.4	1904.36	9019.97	1904.36	12006.4	1904.36	2846.42	1904.36	2581.46	1904.36	2210.52	1904.36	1362.65	1904.36	1197.99	1904.36	1428.89
	1903.04	13919.3	1903.04	19350	1903.04	28542.5	1903.04	9234.12	1903.04	12180.3	1903.04	2738.07	1903.04	2529.92	1903.04	2196.89	1903.04	1351.06	1903.04	1212.92	1903.04	1379.44
	1901.72	13862	1901.72	19675.8	1901.72	28297.3	1901.72	9158.73	1901.72	11890.6	1901.72	2775.43	1901.72	2580.56	1901.72	2170.02	1901.72	1392.44	1901.72	1157.85	1901.72	1339.47
	1900.4	13774.5	1900.4	19396.3	1900.4	28487.2	1900.4	9215.78	1900.4	12210.1	1900.4	2793.86	1900.4	2519.58	1900.4	2101.54	1900.4	1339.24	1900.4	1238.98	1900.4	1339.24
	1899.08	13879.9	1899.08	19443.9	1899.08	28261	1899.08	8979.66	1899.08	12240.2	1899.08	2783.92	1899.08	2585.34	1899.08	2140.9	1899.08	1367.37	1899.08	1250.12	1899.08	1346.57
	1897.76	13953.1	1897.76	19319.6	1897.76	28501.9	1897.76	9055.63	1897.76	12160.5	1897.76	2821.26	1897.76	2545.18	1897.76	2172.67	1897.76	1327.43	1897.76	1168.59	1897.76	1387.94
	1896.43	13680.3	1896.43	19147.9	1896.43	28383.5	1896.43	9004.9	1896.43	12128.2	1896.43	2892.61	1896.43	2535.29	1896.43	2138.26	1896.43	1374.46	1896.43	1158.93	1896.43	1338.54
	1895.11	13679.8	1895.11	19517	1895.11	28291.6	1895.11	9092.17	1895.11	12211.1	1895.11	2808.93	1895.11	2519.72	1895.11	2132.22	1895.11	1306.17	1895.11	1162.51	1895.11	1300.5
	1893.79	13858.9	1893.79	19137.5	1893.79	28292.3	1893.79	8962.08	1893.79	12103.2	1893.79	2812.23	1893.79	2475.82	1893.79	2173.43	1893.79	1347.52	1893.79	1179.32	1893.79	1311.62
	1892.47	13780.9	1892.47	19260.8	1892.47	28232.6	1892.47	9075.79	1892.47	12093.5	1892.47	2736.15	1892.47	2522.63	1892.47	2191.95	1892.47	1301.94	1892.47	1148.88	1892.47	1354.85
	1891.14	13697.3	1891.14	19257.4	1891.14	28307.1	1891.14	9159.23	1891.14	12064.9	1891.14	2849.03	1891.14	2474.96	1891.14	2178.34	1891.14	1352.72	1891.14	1182.69	1891.14	1367.84
	1889.82	13980.1	1889.82	19473.2	1889.82	28158.6	1889.82	9129.3	1889.82	12089.3	1889.82	2848.54	1889.82	2597.31	1889.82	2151.52	1889.82	1314.71	1889.82	1171.15	1889.82	1409.16
	1888.5	13647.2	1888.5	19415	1888.5	28370.9	1888.5	9089.94	1888.5	12017.3	1888.5	2783.83	1888.5	2645.96	1888.5	2196.47	1888.5	1301.26	1888.5	1214.38	1888.5	1316.37
	1887.17	13828	1887.17	19307.8	1887.17	28271.5	1887.17	9071.36	1887.17	12136.1	1887.17	2819.22	1887.17	2518.98	1887.17	2180.98	1887.17	1280.26	1887.17	1193.4	1887.17	1363.35
	1885.85	13663.2	1885.85	19070.3	1885.85	28580	1885.85	9022.59	1885.85	12175.5	1885.85	2796.08	1885.85	2633.71	1885.85	2174.94	1885.85	1387.65	1885.85	1234.73	1885.85	1332.9
	1884.52	13721.2	1884.52	19282.2	1884.52	28259.8	1884.52	8998.37	1884.52	12103.5	1884.52	2772.94	1884.52	2510.56	1884.52	2110.38	1884.52	1344	1884.52	1174.11	1884.52	1366.65
	1883.2	13807.6	1883.2	19392.1	1883.2	28254.9	1883.2	9002.46	1883.2	12154.3	1883.2	2844.17	1883.2	2568.63	1883.2	2162.86	1883.2	1332.44	1883.2	1204.1	1883.2	1368.3
	1881.87	13731.6	1881.87	19147.2	1881.87	28316	1881.87	9040.53	1881.87	11855.9	1881.87	2722.91	1881.87	2539.88	1881.87	2153.05	1881.87	1379.38	1881.87	1160.49	1881.87	1371.84
	1880.55	13708.4	1880.55	19357.1	1880.55	28143.2	1880.55	9272.9	1880.55	12061.4	1880.55	2792.25	1880.55	2579.05	1880.55	2156.44	1880.55	1362.16	1880.55	1169.72	1880.55	1320.66
	1879.22	13734.3	1879.22	19110.4	1879.22	28045.9	1879.22	9010.97	1879.22	11927.2	1879.22	2799.31	1879.22	2527.67	1879.22	2167.39	1879.22	1311	1879.22	1192.16	1879.22	1346.84
	1877.9	13535.8	1877.9	18993.9	1877.9	28090	1877.9	9060.33	1877.9	12019.5	1877.9	2861.06	1877.9	2557.41	1877.9	2217.93	1877.9	1303.22	1877.9	1208.92	1877.9	1305.11
	1876.57	13725.8	1876.57	19418.6	1876.57	28113.4	1876.57	9117.21	1876.57	12087.1	1876.57	2849.24	1876.57	2496.62	1876.57	2162.86	1876.57	1291.68	1876.57	1237	1876.57	1321.85
	1875.25	13657.4	1875.25	19319.1	1875.25	27812.5	1875.25	9027.01	1875.25	12064.3	1875.25	2852.52	1875.25	2535.78	1875.25	2205.85	1875.25	1342.36	1875.25	1208.5	1875.25	1348.02
	1873.92	13768.1	1873.92	19236.5	1873.92	28043.3	1873.92	9159.27	1873.92	11945.3	1873.92	2804.9	1873.92	2588.12	1873.92	2235.62	1873.92	1366.63	1873.92	1195.1	1873.92	1336.47
	1872.59	13584.8	1872.59	19276.5	1872.59	27980	1872.59	9029.52	1872.59	12135.5	1872.59	2864.72	1872.59	2589.56	1872.59	2163.62	1872.59	1292.89	1872.59	1149.66	1872.59	1356.97
	1871.27	13633.3	1871.27	19171.4	1871.27	27839.5	1871.27	9184.35	1871.27	11990.2	1871.27	2862.34	1871.27	2509.96	1871.27	2155.7	1871.27	1345.43	1871.27	1179.61	1871.27	1407.61
	1869.94	13587.6	1869.94	18953.3	1869.94	28036.2	1869.94	9073.48	1869.94	11980.5	1869.94	2829.81	1869.94	2586.77	1869.94	2168.52	1869.94	1324.47	1869.94	1196.36	1869.94	1339.54
	1868.61	13609.7	1868.61	19091.3	1868.61	27767.6	1868.61	9211.29	1868.61	11954	1868.61	2778.46	1868.61	2537.34	1868.61	2107.86	1868.61	1299.75	1868.61	1220.64	1868.61	1356.26
	1867.28	13518.8	1867.28	19199.1	1867.28	27975.6	1867.28	9126.82	1867.28	11980.1	1867.28	2832.59	1867.28	2572.69	1867.28	2175.3	1867.28	1305.18	1867.28	1207.24	1867.28	1325.89
	1865.96	13753.8	1865.96	19372.8	1865.96	28130.8	1865.96	8878.56	1865.96	11934.7	1865.96	2788.79	1865.96	2570.36	1865.96	2184.33	1865.96	1329.43	1865.96	1201.38	1865.96	1271.06
	1864.63	13691.1	1864.63	18974	1864.63	27691	1864.63	9185.78	1864.63	11959	1864.63	2780.77	1864.63	2522.84	1864.63	2095.46	1864.63	1364.97	1864.63	1176.7	1864.63	1278.36
	1863.3	13573.9	1863.3	19046	1863.3	27870.7	1863.3	9084.41	1863.3	11970.1	1863.3	2829.23	1863.3	2588.29	1863.3	2155.34	1863.3	1328.97	1863.3	1136.96	1863.3	1336.5
	1861.97	13597.9	1861.97	19185.7	1861.97	28065.3	1861.97	9045.19	1861.97	12096	1861.97	2862.62	1861.97	2484.32	1861.97	2136.14	1861.97	1311.8	1861.97	1191.34	1861.97	1338.15
	1860.64	13505.2	1860.64	19026.2	1860.64	27748	1860.64	9043.61	1860.64	12045	1860.64	2832.01	1860.64	2604.32	1860.64	2188.46	1860.64	1339.79	1860.64	1181.73	1860.64	1343.56
	1859.32	13501	1859.32	19132	1859.32	27969	1859.32	9062.73	1859.32	11992.1	1859.32	2746.85	1859.32	2528.61	1859.32	2125.99	1859.32	1303.81	1859.32	1185.29	1859.32	1303.81
	1857.99	13696.1	1857.99	19055.3	1857.99	27817.4	1857.99	9064.92	1857.99	11899.7	1857.99	2695.59	1857.99	2569.55	1857.99	2144.43	1857.99	1324.28	1857.99	1211.41	1857.99	1361.9
	1856.66	13573.4	1856.66	19042.6	1856.66	27605.7	1856.66	9129.16	1856.66	11858.1	1856.66	2781.63	1856.66	2584.15	1856.66	2194.84	1856.66	1359.78	1856.66	1230.01	1856.66	1322.17
	1855.33	13603	1855.33	18866.3	1855.33	27854.7	1855.33	9116.29	1855.33	12046	1855.33	2803.71	1855.33	2519.77	1855.33	2158.73	1855.33	1363.31	1855.33	1160.22	1855.33	1342.62
	1854	13604.4	1854	18990.8	1854	27737.1	1854	9082.74	1854	11869	1854	2840.82	1854	2560.69	1854	2184.67	1854	1327.35	1854	1180.7	1854	1291.63
	1852.67	13385.8	1852.67	19278.9	1852.67	27794.3	1852.67	9086.8	1852.67	12023	1852.67	2806.49	1852.67	2569.64	1852.67	2184.29	1852.67	1385.39	1852.67	1240.65	1852.67	1330.88
	1851.34	13556.4	1851.34	18997.4	1851.34	27652.2	1851.34	9135.96	1851.34	11825.4	1851.34	2839.84	1851.34	2494.02	1851.34	2121.89	1851.34	1326.89	1851.34	1170.89	1851.34	1294.93
	1850.01	13602.9	1850.01	18996	1850.01	27735.7	1850.01	9094.91	1850.01	12009.4	1850.01	2856.25	1850.01	2548.08	1850.01	2198.56	1850.01	1311.62	1850.01	1180.08	1850.01	1366.12
	1848.68	13510.4	1848.68	19081	1848.68	27926.3	1848.68	9136.54	1848.68	11902.1	1848.68	2878.3	1848.68	2596.48	1848.68	2269.57	1848.68	1292.6	1848.68	1162.97	1848.68	1343.33
	1847.35	13489.2	1847.35	19226	1847.35	27641.5	1847.35	9151.85	1847.35	12078.5	1847.35	2827.08	1847.35	2490.84	1847.35	2066.3	1847.35	1367.52	1847.35	1196.58	1847.35	1320.56
	1846.01	13505.6	1846.01	19063	1846.01	27617.9	1846.01	9152.14	1846.01	11894.2	1846.01	2856.64	1846.01	2509.18	1846.01	2240.61	1846.01	1329.72	1846.01	1228.3	1846.01	1316.57
	1844.68	13522.1	1844.68	19039.1	1844.68	27584.9	1844.68	9131.76	1844.68	12001	1844.68	2709.67	1844.68	2561.33	1844.68	2112.53	1844.68	1318.22	1844.68	1267.52	1844.68	1348.26
	1843.35	13484	1843.35	18968.2	1843.35	27816.7	1843.35	9165.84	1843.35	12151	1843.35	2788.05	1843.35	2577.78	1843.35	2114.04	1843.35	1355.54	1843.35	1205.34	1843.35	1327.38
	1842.02	13626.2	1842.02	18938.6	1842.02	27682.3	1842.02	9126.7	1842.02	12216.5	1842.02	2800.71	1842.02	2588.59	1842.02	2215.04	1842.02	1375.95	1842.02	1214.52	1842.02	1336.53
	1840.69	13439.9	1840.69	19256.2	1840.69	27679.4	1840.69	9162.65	1840.69	12109.3	1840.69	2788.96	1840.69	2573.12	1840.69	2210.9	1840.69	1291.25	1840.69	1186.15	1840.69	1323.16
	1839.36	13264.9	1839.36	18892.6	1839.36	27563.8	1839.36	9027.82	1839.36	12142.8	1839.36	2814.74	1839.36	2505.12	1839.36	2221.77	1839.36	1396.11	1839.36	1187.82	1839.36	1382.98
	1838.02	13375.2	1838.02	18808.6	1838.02	27774.8	1838.02	9144.45	1838.02	11906.2	1838.02	2883.67	1838.02	2611.63	1838.02	2191.36	1838.02	1350.84	1838.02	1166.98	1838.02	1326.45
	1836.69	13427.3	1836.69	18891.6	1836.69	27640.5	1836.69	9285.42	1836.69	12063.5	1836.69	2810.01	1836.69	2599.92	1836.69	2230.38	1836.69	1363.74	1836.69	1146.14	1836.69	1298.08
	1835.36	13370.5	1835.36	19092.7	1835.36	27673.2	1835.36	9146.88	1835.36	11958.3	1835.36	2777.64	1835.36	2578.83	1835.36	2111.83	1835.36	1369.13	1835.36	1200.33	1835.36	1314.74
	1834.02	13407.6	1834.02	18971.3	1834.02	27805.3	1834.02	9128.41	1834.02	12076.2	1834.02	2840.91	1834.02	2557.76	1834.02	2205.22	1834.02	1346.38	1834.02	1160.74	1834.02	1355.76
	1832.69	13285.3	1832.69	18846.1	1832.69	27650.4	1832.69	9106.2	1832.69	11980.4	1832.69	2761.67	1832.69	2594.81	1832.69	2163.59	1832.69	1318.03	1832.69	1198.04	1832.69	1316.15
	1831.36	13378.5	1831.36	19062.1	1831.36	27761.8	1831.36	9168.34	1831.36	12053.3	1831.36	2830.55	1831.36	2599.98	1831.36	2150.09	1831.36	1330.92	1831.36	1195.95	1831.36	1276.56
	1830.02	13380	1830.02	19094.4	1830.02	27931.3	1830.02	9125.51	1830.02	11946.2	1830.02	2865.66	1830.02	2545.17	1830.02	2108.48	1830.02	1356.93	1830.02	1223.86	1830.02	1347.55
	1828.69	13566.9	1828.69	19119.2	1828.69	27699.7	1828.69	9195.13	1828.69	11869.2	1828.69	2767.72	1828.69	2529.74	1828.69	2205.56	1828.69	1362.31	1828.69	1216.15	1828.69	1306.09
	1827.35	13418.4	1827.35	18958.5	1827.35	27657.4	1827.35	9405.24	1827.35	12076.9	1827.35	2924.62	1827.35	2561.15	1827.35	2193.93	1827.35	1348.96	1827.35	1238.42	1827.35	1365.82
	1826.02	13519.1	1826.02	18996.4	1826.02	27695.7	1826.02	9028.95	1826.02	11874.4	1826.02	2815.46	1826.02	2545.71	1826.02	2223.52	1826.02	1373.07	1826.02	1200.74	1826.02	1346.85
	1824.69	13597.3	1824.69	18987.5	1824.69	27717	1824.69	9147.24	1824.69	11943.5	1824.69	2876.77	1824.69	2655.77	1824.69	2135.11	1824.69	1341	1824.69	1245.48	1824.69	1370.96
	1823.35	13521.8	1823.35	18909.2	1823.35	27714.1	1823.35	9243.02	1823.35	12179.2	1823.35	2816.35	1823.35	2578.53	1823.35	2224.62	1823.35	1350.13	1823.35	1254.62	1823.35	1327.65
	1822.01	13495.2	1822.01	18744.9	1822.01	27576.3	1822.01	9239.53	1822.01	12143.4	1822.01	2898.24	1822.01	2568.72	1822.01	2160.57	1822.01	1346.14	1822.01	1201.98	1822.01	1295.59
	1820.68	13416	1820.68	18992.5	1820.68	27623.9	1820.68	9273.49	1820.68	11993.4	1820.68	2826.6	1820.68	2581.38	1820.68	2201.38	1820.68	1334.68	1820.68	1237.34	1820.68	1332.81
	1819.34	13286.4	1819.34	19065.9	1819.34	27669.6	1819.34	9292.46	1819.34	12038.1	1819.34	2841.08	1819.34	2681.99	1819.34	2197.25	1819.34	1377.49	1819.34	1209.05	1819.34	1304.5
	1818.01	13366.5	1818.01	18935.3	1818.01	27891.2	1818.01	9255.28	1818.01	12133.3	1818.01	2848.07	1818.01	2552.41	1818.01	2254.88	1818.01	1377.25	1818.01	1206.97	1818.01	1332.34
	1816.67	13468.9	1816.67	19169.6	1816.67	27882.6	1816.67	9246.18	1816.67	12129.3	1816.67	2830.73	1816.67	2559.45	1816.67	2181.52	1816.67	1333.98	1816.67	1169.34	1816.67	1375.14
	1815.33	13391.7	1815.33	18674.3	1815.33	27832.9	1815.33	9272.63	1815.33	11968.2	1815.33	2856.43	1815.33	2628.21	1815.33	2224.16	1815.33	1303.82	1815.33	1223.38	1815.33	1324.39
	1814	13423	1814	19039.5	1814	27598	1814	9407.54	1814	12040.9	1814	2887.72	1814	2674.51	1814	2240.6	1814	1393.36	1814	1191.37	1814	1378.4
	1812.66	13374	1812.66	19092.3	1812.66	27686.6	1812.66	9168.42	1812.66	12061.2	1812.66	2892.83	1812.66	2634.77	1812.66	2253.3	1812.66	1353.85	1812.66	1209.86	1812.66	1381.9
	1811.32	13280	1811.32	19148.8	1811.32	27790.2	1811.32	9260.3	1811.32	12113.4	1811.32	2823.15	1811.32	2591.31	1811.32	2165.04	1811.32	1402.23	1811.32	1209.65	1811.32	1362.96
	1809.99	13445.9	1809.99	18915.5	1809.99	27749.9	1809.99	9198.86	1809.99	12049.6	1809.99	2888.08	1809.99	2682.46	1809.99	2181.48	1809.99	1396.37	1809.99	1190.75	1809.99	1330.95
	1808.65	13499.7	1808.65	19215	1808.65	27696.4	1808.65	9253.33	1808.65	12210.1	1808.65	2900.66	1808.65	2528.73	1808.65	2209.14	1808.65	1343.8	1808.65	1231.66	1808.65	1386.78
	1807.31	13486.1	1807.31	18950	1807.31	27570.1	1807.31	9367.57	1807.31	12008	1807.31	2887.07	1807.31	2649.75	1807.31	2212.49	1807.31	1341.69	1807.31	1218.36	1807.31	1375.33
	1805.97	13379.1	1805.97	19027.1	1805.97	27468.2	1805.97	9294.94	1805.97	12095.6	1805.97	2892.17	1805.97	2595.11	1805.97	2189.68	1805.97	1345.2	1805.97	1246.18	1805.97	1317.17
	1804.63	13442.1	1804.63	19130.2	1804.63	27958.4	1804.63	9209.25	1804.63	11938.4	1804.63	2850.57	1804.63	2639.49	1804.63	2247.21	1804.63	1402.87	1804.63	1247.83	1804.63	1365.51
	1803.3	13546.3	1803.3	19074.6	1803.3	27891.9	1803.3	9364.53	1803.3	12055.9	1803.3	2954.66	1803.3	2708.13	1803.3	2205.73	1803.3	1411.96	1803.3	1217.73	1803.3	1352.2
	1801.96	13585	1801.96	19121.7	1801.96	27401.5	1801.96	9448.79	1801.96	12178.9	1801.96	2974.69	1801.96	2580.68	1801.96	2209.08	1801.96	1320.22	1801.96	1236.19	1801.96	1355.7
	1800.62	13519.1	1800.62	19293.8	1800.62	27755.2	1800.62	9366.86	1800.62	12109.5	1800.62	2925.63	1800.62	2606.37	1800.62	2225.49	1800.62	1347.99	1800.62	1234.1	1800.62	1396.53
	1799.28	13546.6	1799.28	18872.3	1799.28	27871.7	1799.28	9393.22	1799.28	12092.5	1799.28	3005.38	1799.28	2639.51	1799.28	2152.3	1799.28	1407.49	1799.28	1213.35	1799.28	1332.82
	1797.94	13618.9	1797.94	19100.5	1797.94	27760.4	1797.94	9251.61	1797.94	12379.6	1797.94	2902.21	1797.94	2681.98	1797.94	2224.72	1797.94	1364.32	1797.94	1205.68	1797.94	1310.19
	1796.6	13396.3	1796.6	19080.3	1796.6	27621.2	1796.6	9421.67	1796.6	12203.9	1796.6	2942.75	1796.6	2591.94	1796.6	2265.38	1796.6	1379.01	1796.6	1209.2	1796.6	1371.54
	1795.26	13448.1	1795.26	19183.3	1795.26	27655.6	1795.26	9595.4	1795.26	12338	1795.26	2944.11	1795.26	2641.86	1795.26	2255.66	1795.26	1423.54	1795.26	1223.91	1795.26	1421.68
	1793.92	13261.1	1793.92	19219.2	1793.92	27706.7	1793.92	9601.18	1793.92	12195.9	1793.92	2962.25	1793.92	2693.63	1793.92	2231.01	1793.92	1335.62	1793.92	1238.62	1793.92	1402.78
	1792.58	13361.3	1792.58	19085.2	1792.58	27910.7	1792.58	9648	1792.58	12173.3	1792.58	2933.75	1792.58	2635.34	1792.58	2211.97	1792.58	1396.94	1792.58	1199.24	1792.58	1374.56
	1791.24	13355.3	1791.24	19104.3	1791.24	27961.8	1791.24	9426.27	1791.24	12230.8	1791.24	3002.24	1791.24	2675.91	1791.24	2161.24	1791.24	1381.77	1791.24	1238.19	1791.24	1333.29
	1789.9	13390.2	1789.9	19117.7	1789.9	27709	1789.9	9430.22	1789.9	12118.7	1789.9	3024.08	1789.9	2759.34	1789.9	2185.1	1789.9	1422.55	1789.9	1280.85	1789.9	1342.38
	1788.56	13259.3	1788.56	19024.9	1788.56	27633.3	1788.56	9432.3	1788.56	12308.6	1788.56	3047.79	1788.56	2721.57	1788.56	2324.52	1788.56	1388.75	1788.56	1200.47	1788.56	1388.75
	1787.22	13208.5	1787.22	19219.1	1787.22	27449.5	1787.22	9592.8	1787.22	12304.6	1787.22	2991.34	1787.22	2659.59	1787.22	2318.52	1787.22	1425.78	1787.22	1297.18	1787.22	1394.1
	1785.87	13416.8	1785.87	19063	1785.87	27593.8	1785.87	9555.72	1785.87	12423.5	1785.87	3011.32	1785.87	2729.94	1785.87	2251.03	1785.87	1429.26	1785.87	1250.37	1785.87	1352.86
	1784.53	13399.5	1784.53	19331.7	1784.53	27736.2	1784.53	9639.75	1784.53	12277.9	1784.53	3033.15	1784.53	2608.36	1784.53	2222.69	1784.53	1389.88	1784.53	1315.36	1784.53	1306.04
	1783.19	13384.1	1783.19	19158.8	1783.19	27574.8	1783.19	9669.73	1783.19	12545.9	1783.19	3036.34	1783.19	2719.67	1783.19	2237.21	1783.19	1382.19	1783.19	1197.77	1783.19	1369.15
	1781.85	13415.3	1781.85	19259.7	1781.85	27506.7	1781.85	9766.75	1781.85	12292.3	1781.85	2922.2	1781.85	2687.53	1781.85	2255.44	1781.85	1359.6	1781.85	1272.06	1781.85	1346.56
	1780.5	13470.7	1780.5	18995.7	1780.5	27783.1	1780.5	9720.35	1780.5	12388.8	1780.5	2973.83	1780.5	2672.17	1780.5	2316.5	1780.5	1407.78	1780.5	1221.56	1780.5	1350.05
	1779.16	13466.5	1779.16	18971.9	1779.16	27653.5	1779.16	9554.81	1779.16	12569.1	1779.16	3040.34	1779.16	2686.59	1779.16	2323.54	1779.16	1381.46	1779.16	1273.48	1779.16	1409.39
	1777.82	13492	1777.82	19076.5	1777.82	27555.6	1777.82	9726.26	1777.82	12289.5	1777.82	3093.79	1777.82	2741.97	1777.82	2269.15	1777.82	1375.64	1777.82	1265.81	1777.82	1409.14
	1776.48	13385.5	1776.48	19136.4	1776.48	27679.2	1776.48	9683.62	1776.48	12367.4	1776.48	3009.5	1776.48	2748.93	1776.48	2242.7	1776.48	1414.48	1776.48	1265.59	1776.48	1407.04
	1775.13	13079.8	1775.13	19341.5	1775.13	27663.2	1775.13	9787.99	1775.13	12501.1	1775.13	2977.34	1775.13	2757.76	1775.13	2233	1775.13	1451.45	1775.13	1306.31	1775.13	1365.85
	1773.79	13334.3	1773.79	19500	1773.79	27727.2	1773.79	9819.77	1773.79	12511.9	1773.79	3012.16	1773.79	2718.2	1773.79	2258.66	1773.79	1397.24	1773.79	1242.82	1773.79	1413.99
	1772.44	13335.7	1772.44	19347.8	1772.44	27824.6	1772.44	9950.12	1772.44	12379.5	1772.44	2985.6	1772.44	2766.09	1772.44	2258.26	1772.44	1441.64	1772.44	1270.51	1772.44	1395.14
	1771.1	13351.9	1771.1	19431.8	1771.1	27886.7	1771.1	9604.31	1771.1	12423.9	1771.1	3078.07	1771.1	2787.93	1771.1	2334.12	1771.1	1372.58	1771.1	1316.78	1771.1	1422.79
	1769.76	13487.2	1769.76	19476.8	1769.76	27731.2	1769.76	9929.91	1769.76	12449.6	1769.76	3164.93	1769.76	2789.3	1769.76	2305.82	1769.76	1420.68	1769.76	1283.08	1769.76	1396.51
	1768.41	13377	1768.41	19486.4	1768.41	27704.1	1768.41	9926.31	1768.41	12536.6	1768.41	3090	1768.41	2755.35	1768.41	2216.18	1768.41	1433.45	1768.41	1318.18	1768.41	1353.5
	1767.07	13486.2	1767.07	19499.7	1767.07	27814.5	1767.07	9731.25	1767.07	12575.3	1767.07	3078.31	1767.07	2756.72	1767.07	2321.74	1767.07	1453.65	1767.07	1280.77	1767.07	1401.6
	1765.72	13472.7	1765.72	19256.5	1765.72	27683.2	1765.72	10065.9	1765.72	12355.7	1765.72	3133.53	1765.72	2772.97	1765.72	2377.09	1765.72	1393.92	1765.72	1256.38	1765.72	1362.32
	1764.38	13410.9	1764.38	19572.8	1764.38	27908.8	1764.38	9876.5	1764.38	12557.9	1764.38	3127.4	1764.38	2863.54	1764.38	2259.61	1764.38	1421.55	1764.38	1306.34	1764.38	1425.26
	1763.03	13328.6	1763.03	19567.5	1763.03	27968.9	1763.03	9726.14	1763.03	12585.5	1763.03	3162.16	1763.03	2846.31	1763.03	2292.66	1763.03	1419.44	1763.03	1254.09	1763.03	1419.44
	1761.68	13380.2	1761.68	19463.7	1761.68	28058.8	1761.68	9863.76	1761.68	12579.5	1761.68	3139.31	1761.68	2868.11	1761.68	2301.54	1761.68	1445.2	1761.68	1300.31	1761.68	1363.47
	1760.34	13270.1	1760.34	19675.8	1760.34	28039	1760.34	9941.9	1760.34	12633.1	1760.34	3200.05	1760.34	2767.31	1760.34	2355	1760.34	1426.37	1760.34	1309.37	1760.34	1426.37
	1758.99	13219.5	1758.99	19505.2	1758.99	27634.9	1758.99	9929.01	1758.99	12458.2	1758.99	3140.07	1758.99	2837.39	1758.99	2315.59	1758.99	1440.98	1758.99	1275.71	1758.99	1446.55
	1757.65	13388	1757.65	19266	1757.65	28049.6	1757.65	10124.1	1757.65	12574.8	1757.65	3221.21	1757.65	2792.34	1757.65	2437.72	1757.65	1494.57	1757.65	1305.19	1757.65	1409.16
	1756.3	13309.5	1756.3	19385.2	1756.3	28195.1	1756.3	10127.9	1756.3	12630.1	1756.3	3142.69	1756.3	2906.94	1756.3	2374.18	1756.3	1449.76	1756.3	1329.1	1756.3	1434.91
	1754.95	13314.6	1754.95	19307.5	1754.95	27805.9	1754.95	9999.9	1754.95	12626.1	1754.95	3216.37	1754.95	2834.05	1754.95	2338.51	1754.95	1482.91	1754.95	1317.73	1754.95	1423.52
	1753.6	13290	1753.6	19506.4	1753.6	27986.6	1753.6	10048.2	1753.6	12631.3	1753.6	3265.91	1753.6	2844.68	1753.6	2382.63	1753.6	1447.39	1753.6	1363.89	1753.6	1415.85
	1752.26	13452.8	1752.26	19593.9	1752.26	27443.7	1752.26	10196.8	1752.26	12423.1	1752.26	3204.12	1752.26	2916.54	1752.26	2428.6	1752.26	1493.52	1752.26	1295	1752.26	1367.36
	1750.91	13394.8	1750.91	19699.9	1750.91	27863.7	1750.91	9981.66	1750.91	12459.9	1750.91	3220.25	1750.91	2936.44	1750.91	2415.19	1750.91	1552.62	1750.91	1350.43	1750.91	1439.47
	1749.56	13327.6	1749.56	19507.3	1749.56	27775.4	1749.56	10030	1749.56	12591.3	1749.56	3269.76	1749.56	2976.73	1749.56	2349.85	1749.56	1509.69	1749.56	1335.35	1749.56	1435.5
	1748.21	13267.8	1748.21	19407.4	1748.21	27907.7	1748.21	10339.8	1748.21	12730	1748.21	3239.52	1748.21	2981.77	1748.21	2371.69	1748.21	1481.61	1748.21	1357.37	1748.21	1446.38
	1746.86	13311.8	1746.86	19633.9	1746.86	27952.9	1746.86	10276.8	1746.86	12783.4	1746.86	3314.97	1746.86	3020.18	1746.86	2374.98	1746.86	1509.16	1746.86	1347.86	1746.86	1410.9
	1745.52	13226	1745.52	19754.7	1745.52	27662.5	1745.52	10367.7	1745.52	12733	1745.52	3282.87	1745.52	3136.43	1745.52	2343.06	1745.52	1469.97	1745.52	1351.34	1745.52	1462.56
	1744.17	13292.3	1744.17	19567.8	1744.17	28052.4	1744.17	10284.3	1744.17	12708.5	1744.17	3356.43	1744.17	3033.95	1744.17	2381.57	1744.17	1558.67	1744.17	1327	1744.17	1464.15
	1742.82	13126.9	1742.82	19707	1742.82	28010.5	1742.82	10390	1742.82	12554.3	1742.82	3365.11	1742.82	3024.15	1742.82	2364.47	1742.82	1571.37	1742.82	1358.27	1742.82	1504.66
	1741.47	13345.1	1741.47	19520.1	1741.47	27770.3	1741.47	10338.1	1741.47	12720.7	1741.47	3427.51	1741.47	3060.68	1741.47	2452.99	1741.47	1558.13	1741.47	1432.14	1741.47	1471.05
	1740.12	13370.5	1740.12	19677.9	1740.12	28048.8	1740.12	10393.7	1740.12	12905.6	1740.12	3384.31	1740.12	3000.86	1740.12	2409.95	1740.12	1580.08	1740.12	1368.91	1740.12	1463.38
	1738.77	13423.7	1738.77	19391.1	1738.77	27997.6	1738.77	10458.6	1738.77	12714.4	1738.77	3470.76	1738.77	3096.65	1738.77	2479.91	1738.77	1568.7	1738.77	1339.04	1738.77	1461.28
	1737.42	13421.4	1737.42	19846.9	1737.42	28114.9	1737.42	10462.3	1737.42	13019.6	1737.42	3494.23	1737.42	3107.21	1737.42	2472.07	1737.42	1523.98	1737.42	1362.88	1737.42	1429.54
	1736.07	13078.4	1736.07	19865.6	1736.07	27884.1	1736.07	10512.3	1736.07	12917.3	1736.07	3534.34	1736.07	3132.59	1736.07	2488.3	1736.07	1536.67	1736.07	1383	1736.07	1499.64
	1734.72	13259.3	1734.72	19745.5	1734.72	27907	1734.72	10484.6	1734.72	12785.5	1734.72	3546.68	1734.72	3126.49	1734.72	2486.01	1734.72	1558.62	1734.72	1440.15	1734.72	1534.55
	1733.37	13249.6	1733.37	19897.6	1733.37	27785.5	1733.37	10704.8	1733.37	12886.9	1733.37	3570.12	1733.37	3190.72	1733.37	2518.89	1733.37	1619.42	1733.37	1384.37	1733.37	1486.16
	1732.02	13378.7	1732.02	20016.2	1732.02	27760.3	1732.02	10808.4	1732.02	12729.2	1732.02	3528.79	1732.02	3182.75	1732.02	2527.7	1732.02	1561.77	1732.02	1393.38	1732.02	1430.39
	1730.67	13261.6	1730.67	19766.6	1730.67	28021.8	1730.67	10860.2	1730.67	13115.5	1730.67	3533.72	1730.67	3271	1730.67	2501.35	1730.67	1698.4	1730.67	1419.04	1730.67	1520.79
	1729.31	13509	1729.31	19831.6	1729.31	28116.8	1729.31	10714	1729.31	13100.2	1729.31	3557.15	1729.31	3264.88	1729.31	2452.82	1729.31	1596.37	1729.31	1403.99	1729.31	1531.63
	1727.96	13366.1	1727.96	20088.9	1727.96	27938	1727.96	10673.3	1727.96	12774.3	1727.96	3547.28	1727.96	3271.7	1727.96	2555.96	1727.96	1603.49	1727.96	1446.28	1727.96	1536.91
	1726.61	13533.9	1726.61	19769.2	1726.61	28018.2	1726.61	10854.5	1726.61	13018	1726.61	3570.69	1726.61	3374.68	1726.61	2614.69	1726.61	1651.28	1726.61	1433.08	1726.61	1586.56
	1725.26	13422.4	1725.26	19900.7	1725.26	28249.9	1725.26	10915.4	1725.26	12989.8	1725.26	3612.59	1725.26	3338.96	1725.26	2569.86	1725.26	1656.54	1725.26	1418.04	1725.26	1553.01
	1723.91	13499.5	1723.91	20022.9	1723.91	27696	1723.91	11076.2	1723.91	13135.4	1723.91	3754.29	1723.91	3340.23	1723.91	2550.92	1723.91	1715.4	1723.91	1445.52	1723.91	1610.04
	1722.55	13432.5	1722.55	19928.8	1722.55	28245.6	1722.55	10992.9	1722.55	13138.6	1722.55	3755.48	1722.55	3380.3	1722.55	2600.37	1722.55	1696.62	1722.55	1428.63	1722.55	1611.6
	1721.2	13426.4	1721.2	20128.6	1721.2	28338.6	1721.2	11081.5	1721.2	13191.8	1721.2	3697.54	1721.2	3376.01	1721.2	2631.33	1721.2	1705.56	1721.2	1456.1	1721.2	1613.17
	1719.85	13486.9	1719.85	19949.5	1719.85	28341	1719.85	11186.7	1719.85	13309.5	1719.85	3798.5	1719.85	3473.34	1719.85	2706.62	1719.85	1718.19	1719.85	1500.19	1719.85	1568.55
	1718.49	13242.6	1718.49	20147.4	1718.49	28001.7	1718.49	11225.4	1718.49	13174.2	1718.49	3869.88	1718.49	3470.88	1718.49	2698.75	1718.49	1662.48	1718.49	1494.38	1718.49	1573.81
	1717.14	13478.5	1717.14	20042.3	1717.14	28288.6	1717.14	11282.5	1717.14	13282.7	1717.14	3924.61	1717.14	3558.92	1717.14	2646.57	1717.14	1671.42	1717.14	1525.52	1717.14	1569.84
	1715.79	13474.3	1715.79	20219.7	1715.79	28381.5	1715.79	11295.3	1715.79	13343.2	1715.79	3907.3	1715.79	3497.36	1715.79	2636.87	1715.79	1791.15	1715.79	1551.1	1715.79	1661.89
	1714.43	13394.4	1714.43	20149.7	1714.43	28088.5	1714.43	11350.6	1714.43	13499.6	1714.43	3978.62	1714.43	3470.9	1714.43	2726.87	1714.43	1787.15	1714.43	1547.14	1714.43	1593.29
	1713.08	13353.3	1713.08	20048.3	1713.08	27969.1	1713.08	11418.7	1713.08	13316.3	1713.08	4070.21	1713.08	3695.49	1713.08	2798.39	1713.08	1801.6	1713.08	1569.02	1713.08	1661.31
	1711.72	13476.4	1711.72	20382.6	1711.72	28156.1	1711.72	11538.6	1711.72	13448.7	1711.72	3958.76	1711.72	3630.25	1711.72	2720.38	1711.72	1731.15	1711.72	1581.66	1711.72	1677.63
	1710.37	13496.2	1710.37	20264.6	1710.37	28461.2	1710.37	11518.1	1710.37	13534.9	1710.37	4144.44	1710.37	3769.85	1710.37	2734.67	1710.37	1845.25	1710.37	1561.08	1710.37	1640.43
	1709.01	13314.9	1709.01	20390.2	1709.01	28282.8	1709.01	11754	1709.01	13512.3	1709.01	4033.02	1709.01	3804.25	1709.01	2752.64	1709.01	1854.15	1709.01	1581.1	1709.01	1641.99
	1707.66	13342	1707.66	20443.8	1707.66	28508.4	1707.66	11737.2	1707.66	13816.1	1707.66	4019.4	1707.66	3847.85	1707.66	2864.67	1707.66	1888.88	1707.66	1625.1	1707.66	1669.37
	1706.3	13404.2	1706.3	20410.7	1706.3	28483.1	1706.3	11714.9	1706.3	13407.9	1706.3	4125.66	1706.3	3893.28	1706.3	2731.38	1706.3	1929.12	1706.3	1634.03	1706.3	1648.79
	1704.95	13637.9	1704.95	20600.7	1704.95	28647.7	1704.95	11746	1704.95	13650.8	1704.95	4163.66	1704.95	3925.79	1704.95	2898.7	1704.95	1914.03	1704.95	1630.06	1704.95	1759.14
	1703.59	13412.4	1703.59	20628.4	1703.59	28537.6	1703.59	11876.7	1703.59	13794.1	1703.59	4210.86	1703.59	3989.63	1703.59	2957.19	1703.59	1937.66	1703.59	1598.43	1703.59	1699.83
	1702.23	13437.7	1702.23	20444.2	1702.23	28567.6	1702.23	11819.3	1702.23	13780.6	1702.23	4274.64	1702.23	3977.87	1702.23	2917.96	1702.23	1961.28	1702.23	1633.17	1702.23	1771.42
	1700.88	13654.7	1700.88	20613.8	1700.88	28636.3	1700.88	12119.5	1700.88	13960.6	1700.88	4373.41	1700.88	4006.66	1700.88	2934.04	1700.88	1951.72	1700.88	1671.59	1700.88	1774.8
	1699.52	13654.1	1699.52	20449.9	1699.52	28515.2	1699.52	12052.9	1699.52	13991.4	1699.52	4311.84	1699.52	4182.85	1699.52	2870.87	1699.52	1925.58	1699.52	1669.45	1699.52	1743.16
	1698.16	13673.9	1698.16	20724.5	1698.16	28663.1	1698.16	12093.1	1698.16	13885.7	1698.16	4495.31	1698.16	4069.73	1698.16	2886.95	1698.16	1997.1	1698.16	1671	1698.16	1851.55
	1696.81	13704.6	1696.81	20717.2	1696.81	28903.1	1696.81	12310.2	1696.81	14078.5	1696.81	4511.1	1696.81	4181.38	1696.81	3063.28	1696.81	2074.11	1696.81	1615.45	1696.81	1821.76
	1695.45	13645.1	1695.45	20965.8	1695.45	28966.2	1695.45	12313.6	1695.45	13976.6	1695.45	4506.63	1695.45	4193.54	1695.45	3077.47	1695.45	2077.43	1695.45	1738.56	1695.45	1769.87
	1694.09	13611.4	1694.09	20949.3	1694.09	28563.3	1694.09	12445.8	1694.09	13860	1694.09	4667.88	1694.09	4399.04	1694.09	3117.44	1694.09	2115.74	1694.09	1775.08	1694.09	1859.78
	1692.73	13649.5	1692.73	20756	1692.73	28841.9	1692.73	12401.3	1692.73	14257.1	1692.73	4621.03	1692.73	4420.36	1692.73	3203.42	1692.73	2135.62	1692.73	1811.59	1692.73	1909.17
	1691.38	13564.3	1691.38	20908.8	1691.38	29158.9	1691.38	12645.8	1691.38	14357.6	1691.38	4712.25	1691.38	4437.99	1691.38	3147.64	1691.38	2061.61	1691.38	1792.87	1691.38	1875.7
	1690.02	13694.4	1690.02	21238.2	1690.02	28874.1	1690.02	12760.6	1690.02	14287	1690.02	4875.22	1690.02	4472.17	1690.02	3239.11	1690.02	2193.76	1690.02	1759.42	1690.02	1893.77
	1688.66	13609.2	1688.66	21045	1688.66	29457.8	1688.66	12875.5	1688.66	14636	1688.66	4843.08	1688.66	4406.99	1688.66	3231.18	1688.66	2254.1	1688.66	1865.84	1688.66	1915.52
	1687.3	13667.5	1687.3	21302.5	1687.3	29114.1	1687.3	12990.4	1687.3	14526.7	1687.3	4936.06	1687.3	4586.51	1687.3	3203.01	1687.3	2255.54	1687.3	1865.51	1687.3	1953.82
	1685.94	13828.8	1685.94	21186.6	1685.94	29145.8	1685.94	13105.3	1685.94	14627.2	1685.94	4926	1685.94	4615.13	1685.94	3299.94	1685.94	2332.4	1685.94	1935.08	1685.94	2021.54
	1684.58	13747.3	1684.58	21480.8	1684.58	29488.3	1684.58	13220.3	1684.58	14803	1684.58	5042.83	1684.58	4695.24	1684.58	3394.99	1684.58	2354.06	1684.58	1910.83	1684.58	1977.04
	1683.22	13660.3	1683.22	21418.2	1683.22	29244	1683.22	13335.2	1683.22	14730.5	1683.22	5155.95	1683.22	4937.14	1683.22	3456.92	1683.22	2333.42	1683.22	1950.95	1683.22	2046.57
	1681.86	13744.3	1681.86	21896.1	1681.86	29834.6	1681.86	13450.2	1681.86	14944.9	1681.86	5177.11	1681.86	4923.4	1681.86	3482.05	1681.86	2401.03	1681.86	1992.89	1681.86	2060.92
	1680.5	13833.8	1680.5	22008	1680.5	29436	1680.5	13618.8	1680.5	15326.4	1680.5	5339.79	1680.5	4955.62	1680.5	3584.37	1680.5	2356.49	1680.5	2025.63	1680.5	2069.74
	1679.14	13660.5	1679.14	21809.4	1679.14	29614.6	1679.14	13888.4	1679.14	15162	1679.14	5452.8	1679.14	4978.64	1679.14	3556.17	1679.14	2501.27	1679.14	2085.92	1679.14	2087.76
	1677.78	13840	1677.78	22127.1	1677.78	29703.1	1677.78	13919	1677.78	15300.8	1677.78	5444.49	1677.78	5207.46	1677.78	3649.26	1677.78	2521.04	1677.78	2070.85	1677.78	2208.67
	1676.42	13723.7	1676.42	22404.3	1676.42	30019.4	1676.42	14245.4	1676.42	15474.5	1676.42	5517.02	1676.42	5256.14	1676.42	3733.13	1676.42	2579.39	1676.42	2182.56	1676.42	2121.93
	1675.06	13892.1	1675.06	22260.8	1675.06	30122.5	1675.06	14265	1675.06	15493.8	1675.06	5642.8	1675.06	5242.36	1675.06	3752.68	1675.06	2639.55	1675.06	2182.17	1675.06	2222.59
	1673.7	13948.4	1673.7	22389.1	1673.7	29929.8	1673.7	14425.9	1673.7	15566.4	1673.7	5792.4	1673.7	5347.96	1673.7	3843.85	1673.7	2655.61	1673.7	2137.71	1673.7	2255.25
	1672.34	14125.9	1672.34	22460.4	1672.34	30269.8	1672.34	14656.6	1672.34	15763.8	1672.34	5765.67	1672.34	5506.77	1672.34	3876.22	1672.34	2658.82	1672.34	2192.42	1672.34	2271.38
	1670.97	13904.9	1670.97	22775.9	1670.97	30169	1670.97	14922	1670.97	16021.7	1670.97	5988.64	1670.97	5551.7	1670.97	3893.9	1670.97	2843.78	1670.97	2221.41	1670.97	2340.75
	1669.61	14111.8	1669.61	22731.5	1669.61	30696	1669.61	15053.4	1669.61	16154.7	1669.61	5958.22	1669.61	5796.69	1669.61	4080.44	1669.61	2848.78	1669.61	2276.09	1669.61	2332.99
	1668.25	14010.2	1668.25	23142.3	1668.25	30659.4	1668.25	15199.4	1668.25	16318.9	1668.25	6326.05	1668.25	5858.07	1668.25	4090.74	1668.25	2973.08	1668.25	2352.77	1668.25	2411.5
	1666.89	14020.6	1666.89	23215.3	1666.89	30644.8	1666.89	15615.1	1666.89	16514.2	1666.89	6293.74	1666.89	5915.75	1666.89	4159.74	1666.89	2956.04	1666.89	2405.57	1666.89	2412.91
	1665.52	14227.2	1665.52	23479.1	1665.52	30667	1665.52	16105.8	1665.52	16755.3	1665.52	6536.64	1665.52	6155.04	1665.52	4184.7	1665.52	3019.73	1665.52	2436.33	1665.52	2491.37
	1664.16	13975.3	1664.16	23623.5	1664.16	31100	1664.16	16123.2	1664.16	16976.1	1664.16	6581.34	1664.16	6175.97	1664.16	4382.06	1664.16	3039.38	1664.16	2538.62	1664.16	2567.97
	1662.8	14152.5	1662.8	23813.7	1662.8	31074.3	1662.8	16210.2	1662.8	17066.7	1662.8	6690.22	1662.8	6350.94	1662.8	4551.85	1662.8	3106.7	1662.8	2596.86	1662.8	2668.39
	1661.44	14337.1	1661.44	24244.1	1661.44	31444.8	1661.44	16530.1	1661.44	17258	1661.44	6920.08	1661.44	6538.69	1661.44	4518.04	1661.44	3148.33	1661.44	2715.59	1661.44	2719.26
	1660.07	14257.6	1660.07	24318.7	1660.07	31338.4	1660.07	17005.7	1660.07	17330.2	1660.07	7006.86	1660.07	6643.87	1660.07	4618.08	1660.07	3259.6	1660.07	2753.61	1660.07	2775.61
	1658.71	14370.5	1658.71	24206.3	1658.71	31749	1658.71	17063.2	1658.71	17998	1658.71	7139.44	1658.71	6765.51	1658.71	4752.91	1658.71	3372.67	1658.71	2809.95	1658.71	2756.79
	1657.34	14435.8	1657.34	24795.8	1657.34	31875.3	1657.34	17642.9	1657.34	17806.1	1657.34	7440.57	1657.34	6976.91	1657.34	4808.88	1657.34	3472.88	1657.34	2759.98	1657.34	2899.26
	1655.98	14523.1	1655.98	25113.9	1655.98	31970.5	1655.98	17709.5	1655.98	18132.7	1655.98	7457.59	1655.98	7094.78	1655.98	5009.59	1655.98	3580.37	1655.98	2854.77	1655.98	3006.85
	1654.61	14546.1	1654.61	25362.3	1654.61	32510.8	1654.61	18017.8	1654.61	18327.4	1654.61	7657.79	1654.61	7141.17	1654.61	5162.6	1654.61	3554.1	1654.61	3050.29	1654.61	3024.65
	1653.25	14820.2	1653.25	25835.9	1653.25	32497.8	1653.25	18450.6	1653.25	18653.9	1653.25	7839.62	1653.25	7302.93	1653.25	5211.15	1653.25	3716.49	1653.25	3031.44	1653.25	3117.53
	1651.88	14663.7	1651.88	25868	1651.88	32693.5	1651.88	18766	1651.88	18963.8	1651.88	7796.11	1651.88	7572.69	1651.88	5279.82	1651.88	3728.66	1651.88	3153.61	1651.88	3115.15
	1650.52	14763.7	1650.52	26088.7	1650.52	33112.6	1650.52	19182	1650.52	19218.6	1650.52	8140.81	1650.52	7811.22	1650.52	5498.62	1650.52	3848.85	1650.52	3182.35	1650.52	3345.31
	1649.15	14819.7	1649.15	26593	1649.15	33465.5	1649.15	19574	1649.15	19361.7	1649.15	8273.02	1649.15	7817.17	1649.15	5578.2	1649.15	3965.34	1649.15	3256.85	1649.15	3388.66
	1647.79	14829.9	1647.79	26808	1647.79	33609.7	1647.79	19874.4	1647.79	19709.7	1647.79	8324.64	1647.79	8079.37	1647.79	5582.71	1647.79	4039.69	1647.79	3309.36	1647.79	3395.39
	1646.42	14959	1646.42	26935	1646.42	33920.4	1646.42	20328.5	1646.42	19739.2	1646.42	8590.37	1646.42	8292.07	1646.42	5967.87	1646.42	4174.4	1646.42	3413.09	1646.42	3493.61
	1645.06	14921.6	1645.06	27557.9	1645.06	34088.3	1645.06	20709.1	1645.06	20266.3	1645.06	8755.37	1645.06	8318.06	1645.06	6109.54	1645.06	4318.22	1645.06	3558.87	1645.06	3677.8
	1643.69	15215.4	1643.69	27697.6	1643.69	34362.2	1643.69	20901.2	1643.69	20566.5	1643.69	9050.19	1643.69	8601.98	1643.69	6090.17	1643.69	4348.56	1643.69	3693.62	1643.69	3715.57
	1642.32	15245.6	1642.32	28129.9	1642.32	34904.9	1642.32	21424.3	1642.32	20952.4	1642.32	9172.98	1642.32	8854.71	1642.32	6224.46	1642.32	4468.51	1642.32	3738.7	1642.32	3744.18
	1640.96	15495.3	1640.96	28503.5	1640.96	34679.3	1640.96	21837.5	1640.96	21074.9	1640.96	9478.6	1640.96	9085.41	1640.96	6506.82	1640.96	4489.67	1640.96	4016.01	1640.96	3897.14
	1639.59	15441.4	1639.59	28608.2	1639.59	35161.4	1639.59	22256.1	1639.59	21515.5	1639.59	9612.24	1639.59	9281.29	1639.59	6630.01	1639.59	4684.53	1639.59	3890.97	1639.59	3909.26
	1638.22	15352.7	1638.22	28994.3	1638.22	35164.3	1638.22	22647	1638.22	21824.4	1638.22	9804.33	1638.22	9517.31	1638.22	6818.97	1638.22	4798.87	1638.22	4122.46	1638.22	4089.55
	1636.85	15785.1	1636.85	29102.6	1636.85	35331.8	1636.85	22926.4	1636.85	21802.2	1636.85	10308.9	1636.85	9689.28	1636.85	7037.11	1636.85	4962.53	1636.85	4147.32	1636.85	4300.86
	1635.48	15550.2	1635.48	29609.1	1635.48	35862.8	1635.48	23238.5	1635.48	22432.5	1635.48	10208.4	1635.48	9873.97	1635.48	7083.38	1635.48	4950.69	1635.48	4272.69	1635.48	4338.48
	1634.12	15839.8	1634.12	29857.9	1634.12	36108.7	1634.12	23793.5	1634.12	22392.1	1634.12	10577.5	1634.12	10012.9	1634.12	7325.15	1634.12	5110.61	1634.12	4394.36	1634.12	4432.73
	1632.75	15698.2	1632.75	30296.6	1632.75	35864.8	1632.75	24010.4	1632.75	22854	1632.75	10762	1632.75	10237.7	1632.75	7278.19	1632.75	5270.48	1632.75	4488.58	1632.75	4506.85
	1631.38	15870.7	1631.38	30145.1	1631.38	36262.2	1631.38	24521.2	1631.38	23127.6	1631.38	10919	1631.38	10542.7	1631.38	7596.55	1631.38	5242.15	1631.38	4648.53	1631.38	4666.79
	1630.01	15939.2	1630.01	30684	1630.01	36502.3	1630.01	24703.2	1630.01	23169.1	1630.01	10993.8	1630.01	10588.4	1630.01	7766.88	1630.01	5389.15	1630.01	4653.19	1630.01	4647.71
	1628.64	16082.4	1628.64	30832	1628.64	36890.3	1628.64	25308.7	1628.64	23696.4	1628.64	11355.2	1628.64	10896.9	1628.64	7827.59	1628.64	5464.89	1628.64	4887.91	1628.64	4730.88
	1627.27	16150.8	1627.27	30729.8	1627.27	36955	1627.27	25590.8	1627.27	23785.3	1627.27	11572.3	1627.27	11119.5	1627.27	8194.97	1627.27	5575.28	1627.27	4834.1	1627.27	4887.05
	1625.9	16065.8	1625.9	31261	1625.9	37008.7	1625.9	25717.7	1625.9	24047.6	1625.9	11893.3	1625.9	11367.6	1625.9	8293.92	1625.9	5608.98	1625.9	5079.66	1625.9	5006.65
	1624.53	16000.9	1624.53	31306.6	1624.53	37283.2	1624.53	26085.5	1624.53	24295.2	1624.53	12050	1624.53	11770.8	1624.53	8482.25	1624.53	5792.31	1624.53	5082.42	1624.53	4945.55
	1623.16	16200.7	1623.16	31284.6	1623.16	37267.5	1623.16	26381.9	1623.16	24601.1	1623.16	12182.9	1623.16	11661	1623.16	8579.28	1623.16	5712.83	1623.16	5207.42	1623.16	5123.49
	1621.79	16312.7	1621.79	31425.1	1621.79	37523.6	1621.79	26822.4	1621.79	24983.5	1621.79	12439.8	1621.79	12058.5	1621.79	8674.46	1621.79	5865.07	1621.79	5137.18	1621.79	5217.45
	1620.42	16211.4	1620.42	31695	1620.42	37670.2	1620.42	27094.9	1620.42	24904.4	1620.42	12585.3	1620.42	12131.2	1620.42	8773.25	1620.42	6035.48	1620.42	5406.22	1620.42	5119.86
	1619.05	16088.1	1619.05	31910	1619.05	37709.2	1619.05	27493.2	1619.05	25080.5	1619.05	12718.1	1619.05	12415.3	1619.05	9050.72	1619.05	6076.36	1619.05	5343.26	1619.05	5301.32
	1617.68	16322.3	1617.68	32088.6	1617.68	38063.6	1617.68	27575.8	1617.68	25336.8	1617.68	12938.3	1617.68	12424.1	1617.68	9116.59	1617.68	6102.64	1617.68	5550.18	1617.68	5462.66
	1616.31	16308.5	1616.31	32247	1616.31	37901.9	1616.31	27822.6	1616.31	25614.9	1616.31	13147.4	1616.31	12536.7	1616.31	9475.93	1616.31	6265.64	1616.31	5496.33	1616.31	5489.04
	1614.94	16272.8	1614.94	32000.7	1614.94	37769.5	1614.94	27947.1	1614.94	25754.4	1614.94	13296.4	1614.94	12866.3	1614.94	9310.22	1614.94	6342.91	1614.94	5529.99	1614.94	5540.93
	1613.56	16499.6	1613.56	32490.7	1613.56	37935.9	1613.56	28197.3	1613.56	26056	1613.56	13427.1	1613.56	12902.3	1613.56	9448.9	1613.56	6312.63	1613.56	5629.25	1613.56	5467.06
	1612.19	16460.2	1612.19	32383	1612.19	37911	1612.19	28578.6	1612.19	25847.3	1612.19	13612.4	1612.19	13025.7	1612.19	9633.08	1612.19	6262.32	1612.19	5646.48	1612.19	5524.4
	1610.82	16410	1610.82	32856.4	1610.82	38374.3	1610.82	28413.2	1610.82	26143.4	1610.82	13659.2	1610.82	13203.8	1610.82	9540.3	1610.82	6479.82	1610.82	5589.01	1610.82	5683.74
	1609.45	16532.8	1609.45	32683	1609.45	38302	1609.45	29094.9	1609.45	26098.7	1609.45	13829.8	1609.45	13378.1	1609.45	9627.86	1609.45	6420.4	1609.45	5737.38	1609.45	5686.38
	1608.07	16528	1608.07	33034.2	1608.07	38437.3	1608.07	28729.2	1608.07	26241.6	1608.07	13923.9	1608.07	13381.2	1608.07	9697.19	1608.07	6455.69	1608.07	5729.08	1608.07	5577.93
	1606.7	16503.3	1606.7	33030.2	1606.7	38417.8	1606.7	29011.8	1606.7	26189.6	1606.7	14147.2	1606.7	13535.4	1606.7	9700.94	1606.7	6510.99	1606.7	5817.29	1606.7	5724.43
	1605.33	16733.4	1605.33	33221	1605.33	38886.1	1605.33	29518.2	1605.33	26467.2	1605.33	14304.9	1605.33	13567.6	1605.33	9812.1	1605.33	6346	1605.33	5801.7	1605.33	5603.27
	1603.95	16688.5	1603.95	33184.1	1603.95	38444.3	1603.95	29354.6	1603.95	26680.9	1603.95	14315.1	1603.95	13634.4	1603.95	9915.93	1603.95	6481.39	1603.95	5789.75	1603.95	5585.9
	1602.58	16709.3	1602.58	33414.9	1602.58	38524.8	1602.58	29309.4	1602.58	26641.6	1602.58	14154.3	1602.58	13531.9	1602.58	10016.1	1602.58	6545.76	1602.58	5792.37	1602.58	5661.35
	1601.21	16635.3	1601.21	33401.7	1601.21	38701.8	1601.21	29428	1601.21	26578.7	1601.21	14359.2	1601.21	13840.7	1601.21	10027.1	1601.21	6608.29	1601.21	5749.5	1601.21	5598.49
	1599.83	16808.9	1599.83	33688.7	1599.83	39100.6	1599.83	29712	1599.83	26688.6	1599.83	14382.1	1599.83	13829.1	1599.83	9834.28	1599.83	6474.33	1599.83	5803.06	1599.83	5695.73
	1598.46	16698.6	1598.46	33242.6	1598.46	38840.9	1598.46	29577.7	1598.46	26891.3	1598.46	14383.2	1598.46	13790.3	1598.46	9950.77	1598.46	6515.02	1598.46	5829.32	1598.46	5689.27
	1597.08	16859.3	1597.08	33434.9	1597.08	38855.9	1597.08	29737.9	1597.08	26724.7	1597.08	14688	1597.08	13995.2	1597.08	9994.47	1597.08	6417.49	1597.08	5710.09	1597.08	5588.25
	1595.71	16850.9	1595.71	33794.5	1595.71	38721.8	1595.71	29460	1595.71	26821.8	1595.71	14325.4	1595.71	13854.5	1595.71	9909.07	1595.71	6454.53	1595.71	5803.63	1595.71	5534.54
	1594.33	16702.5	1594.33	33559.5	1594.33	39318.5	1594.33	29418.4	1594.33	26786.1	1594.33	14457.4	1594.33	13981.1	1594.33	9827.34	1594.33	6671.54	1594.33	5639	1594.33	5495.38
	1592.96	16850.4	1592.96	33559	1592.96	38893.5	1592.96	29734.9	1592.96	26879.6	1592.96	14547.6	1592.96	13804.2	1592.96	9731.09	1592.96	6510.42	1592.96	5707.07	1592.96	5534.4
	1591.58	16614.8	1591.58	33369.5	1591.58	39244.6	1591.58	29602.5	1591.58	26929.3	1591.58	14512.3	1591.58	13907.2	1591.58	9754.82	1591.58	6494.73	1591.58	5647.91	1591.58	5437.11
	1590.21	16753.6	1590.21	33839.7	1590.21	39046.9	1590.21	29680.8	1590.21	26648.4	1590.21	14618.7	1590.21	14124.5	1590.21	9780.35	1590.21	6493.59	1590.21	5470.67	1590.21	5279.9
	1588.83	16981.3	1588.83	33819.2	1588.83	39056.4	1588.83	29771.8	1588.83	26658.2	1588.83	14683.4	1588.83	13844.1	1588.83	9702.33	1588.83	6481.54	1588.83	5551.45	1588.83	5389.78
	1587.45	16776.7	1587.45	33896.8	1587.45	38737.1	1587.45	29728.4	1587.45	27047.7	1587.45	14499.2	1587.45	13987	1587.45	9695.17	1587.45	6355.07	1587.45	5481.46	1587.45	5332.52
	1586.08	16999	1586.08	33583.9	1586.08	39060.7	1586.08	29594.3	1586.08	26499.9	1586.08	14549.3	1586.08	14033.5	1586.08	9540.92	1586.08	6361.22	1586.08	5427.83	1586.08	5304.34
	1584.7	17133.9	1584.7	33939.3	1584.7	39072	1584.7	29748.8	1584.7	26633.2	1584.7	14405.1	1584.7	13916.7	1584.7	9528.34	1584.7	6271.13	1584.7	5374.21	1584.7	5223.52
	1583.32	16894.9	1583.32	33651.9	1583.32	38914.4	1583.32	29656.4	1583.32	26701.1	1583.32	14540.5	1583.32	13943.3	1583.32	9417.74	1583.32	6191.96	1583.32	5438.62	1583.32	5233.49
	1581.94	16790.3	1581.94	33518.9	1581.94	38800.5	1581.94	29527.8	1581.94	26598.4	1581.94	14370.9	1581.94	13940.8	1581.94	9432.41	1581.94	6143.68	1581.94	5268.86	1581.94	5221.67
	1580.57	17021.4	1580.57	33718	1580.57	38891.6	1580.57	29290.3	1580.57	26428.6	1580.57	14519	1580.57	13671.6	1580.57	9303.72	1580.57	6249.66	1580.57	5453.03	1580.57	5131.83
	1579.19	16962.2	1579.19	33764.7	1579.19	38933.7	1579.19	29383.1	1579.19	26607.2	1579.19	14269.7	1579.19	13701.8	1579.19	9278.49	1579.19	6299.36	1579.19	5310.55	1579.19	4998.48
	1577.81	16854	1577.81	33874.8	1577.81	38955.9	1577.81	29270.9	1577.81	26281.4	1577.81	14196.4	1577.81	13545.2	1577.81	9209.73	1577.81	6216.61	1577.81	5237.05	1577.81	5008.48
	1576.43	16787.5	1576.43	33459	1576.43	38586.3	1576.43	28932	1576.43	26171.5	1576.43	14181.2	1576.43	13684.3	1576.43	9188.15	1576.43	6249.98	1576.43	5205.29	1576.43	5016.67
	1575.05	16849.8	1575.05	33628.9	1575.05	38893.2	1575.05	28879.7	1575.05	26313.8	1575.05	14046.4	1575.05	13636.5	1575.05	9094.05	1575.05	6112.87	1575.05	5200.74	1575.05	4935.99
	1573.67	16959.3	1573.67	33387.3	1573.67	38752.1	1573.67	28667.9	1573.67	25941.1	1573.67	14357.5	1573.67	13244.3	1573.67	9083.38	1573.67	6198.82	1573.67	4996.76	1573.67	4975.01
	1572.3	16967.1	1572.3	33185.6	1572.3	38362.8	1572.3	28639.3	1572.3	25659.2	1572.3	14110.3	1572.3	13439.6	1572.3	8929.5	1572.3	6065.39	1572.3	5091.96	1572.3	4921.56
	1570.92	16956.9	1570.92	33002.2	1570.92	38381.4	1570.92	28683.2	1570.92	25854	1570.92	14044.4	1570.92	13574.9	1570.92	8855.43	1570.92	6049.82	1570.92	4920.69	1570.92	4895.32
	1569.54	16738.3	1569.54	32894.8	1569.54	37950.6	1569.54	28065.6	1569.54	25758.8	1569.54	13703	1569.54	13155.8	1569.54	8761.45	1569.54	6072.31	1569.54	4965.12	1569.54	4885.39
	1568.16	16954.5	1568.16	33273.1	1568.16	38652.3	1568.16	28140.4	1568.16	25596.7	1568.16	13845.5	1568.16	13084.6	1568.16	8729.1	1568.16	5924.48	1568.16	4924.39	1568.16	4726.9
	1566.78	17011.3	1566.78	33138.6	1566.78	38188.9	1566.78	28198.8	1566.78	25543.2	1566.78	13634.8	1566.78	13258	1566.78	8803.64	1566.78	5961.48	1566.78	4865.55	1566.78	4659.04
	1565.4	16876.1	1565.4	32971.6	1565.4	38089.8	1565.4	27849.7	1565.4	25366.7	1565.4	13386	1565.4	13047.4	1565.4	8700.66	1565.4	5956.8	1565.4	4862.88	1565.4	4761.46
	1564.02	16856.8	1564.02	32835.4	1564.02	38084.9	1564.02	27560.5	1564.02	25251.7	1564.02	13463.4	1564.02	13028.8	1564.02	8525.28	1564.02	5897.8	1564.02	4740.7	1564.02	4682.75
	1562.63	16949.8	1562.63	32945.4	1562.63	38154.2	1562.63	27577.4	1562.63	25265.4	1562.63	13314.3	1562.63	12774.8	1562.63	8549.12	1562.63	5804.42	1562.63	4824.95	1562.63	4692.78
	1561.25	16744.1	1561.25	32783.9	1561.25	37702.2	1561.25	27489.2	1561.25	25163.1	1561.25	13275.8	1561.25	12841.3	1561.25	8386.51	1561.25	5729.18	1561.25	4753.5	1561.25	4594.21
	1559.87	16750.1	1559.87	32385.4	1559.87	37717.2	1559.87	27200.2	1559.87	24992.2	1559.87	13175.7	1559.87	12819.2	1559.87	8343.4	1559.87	5641.3	1559.87	4694.75	1559.87	4575.3
	1558.49	16877.5	1558.49	32414.1	1558.49	37978.4	1558.49	27218.9	1558.49	24991.4	1558.49	12977.9	1558.49	12735.5	1558.49	8398.02	1558.49	5660.2	1558.49	4693.92	1558.49	4650.49
	1557.11	16755.1	1557.11	32621.8	1557.11	37821.5	1557.11	26886.6	1557.11	24572.7	1557.11	12903.3	1557.11	12523.3	1557.11	8387.49	1557.11	5543.41	1557.11	4608.05	1557.11	4575.49
	1555.73	16677.9	1555.73	32574.5	1555.73	37655.6	1555.73	26836.7	1555.73	24881.3	1555.73	12817.8	1555.73	12286	1555.73	8163.51	1555.73	5647.35	1555.73	4650.65	1555.73	4562.02
	1554.34	16501.4	1554.34	32490.9	1554.34	37554.9	1554.34	26499.1	1554.34	24811.7	1554.34	12609.3	1554.34	12235	1554.34	8169.3	1554.34	5621.03	1554.34	4586.53	1554.34	4534.08
	1552.96	16663	1552.96	32176	1552.96	37416.3	1552.96	26519.8	1552.96	24575.9	1552.96	12695.7	1552.96	12205.7	1552.96	8097.34	1552.96	5582.06	1552.96	4686.98	1552.96	4480.84
	1551.58	16486.5	1551.58	32123.3	1551.58	37398.8	1551.58	26448.2	1551.58	24235.3	1551.58	12463.9	1551.58	12078.8	1551.58	8086.86	1551.58	5510.57	1551.58	4461.97	1551.58	4382.42
	1550.2	16339	1550.2	32179.1	1550.2	37200.6	1550.2	26176	1550.2	24274.4	1550.2	12414.7	1550.2	11841.6	1550.2	8123.39	1550.2	5466.21	1550.2	4461.18	1550.2	4291.26
	1548.81	16462.6	1548.81	31634.8	1548.81	37389.2	1548.81	26030.4	1548.81	23937.5	1548.81	12524.5	1548.81	11870.3	1548.81	7914.12	1548.81	5535.73	1548.81	4489.31	1548.81	4332.07
	1547.43	16436.2	1547.43	31753.9	1547.43	36957.9	1547.43	25989.6	1547.43	23902.6	1547.43	12229.6	1547.43	11812.2	1547.43	7957.89	1547.43	5449.82	1547.43	4492.13	1547.43	4244.57
	1546.05	16303.2	1546.05	31623.6	1546.05	37320	1546.05	25858.6	1546.05	23779.1	1546.05	12301.5	1546.05	11781.2	1546.05	7907.71	1546.05	5448.86	1546.05	4438.94	1546.05	4307.05
	1544.66	16425	1544.66	31356.1	1544.66	36702.8	1544.66	25682.4	1544.66	24049.5	1544.66	12158.4	1544.66	11732.1	1544.66	7774.44	1544.66	5558.08	1544.66	4364.09	1544.66	4317.13
	1543.28	16216.2	1543.28	31039.9	1543.28	36911.2	1543.28	25278.7	1543.28	23582.9	1543.28	12076.8	1543.28	11580.1	1543.28	7888.65	1543.28	5446.93	1543.28	4370.55	1543.28	4253.15
	1541.89	16352.3	1541.89	31204.1	1541.89	36926.4	1541.89	25306.8	1541.89	23560.7	1541.89	11885.1	1541.89	11446.3	1541.89	7641.68	1541.89	5344.85	1541.89	4382.41	1541.89	4293.93
	1540.51	16206.8	1540.51	31189.6	1540.51	36461.3	1540.51	24953.8	1540.51	23686.5	1540.51	11834.2	1540.51	11529.1	1540.51	7719.77	1540.51	5248.21	1540.51	4278.73	1540.51	4305.81
	1539.12	16175.1	1539.12	31173.2	1539.12	36126.3	1539.12	24900.7	1539.12	23610.1	1539.12	11996.4	1539.12	11453.1	1539.12	7707.57	1539.12	5277.97	1539.12	4274.36	1539.12	4138.98
	1537.74	16349.1	1537.74	30933.1	1537.74	36298.6	1537.74	24833.1	1537.74	23338.8	1537.74	11853.5	1537.74	11294	1537.74	7529.34	1537.74	5157.93	1537.74	4203.22	1537.74	4192.39
	1536.35	16248.7	1536.35	31046.7	1536.35	36118.9	1536.35	24792.6	1536.35	23132.6	1536.35	11717.9	1536.35	11151.3	1536.35	7450.42	1536.35	5335.65	1536.35	4316.16	1536.35	4251.2
	1534.97	16101.5	1534.97	31007	1534.97	36199.1	1534.97	24656.5	1534.97	23063.5	1534.97	11539	1534.97	11223.3	1534.97	7524.87	1534.97	5246.3	1534.97	4270.29	1534.97	4219.78
	1533.58	15972.4	1533.58	30388.2	1533.58	35687.7	1533.58	24507.9	1533.58	23025.2	1533.58	11509.9	1533.58	11040.9	1533.58	7572.24	1533.58	5245.38	1533.58	4085.55	1533.58	4130.64
	1532.19	16047.1	1532.19	30572.2	1532.19	35778.7	1532.19	24573.9	1532.19	22936.3	1532.19	11343.7	1532.19	10947	1532.19	7588.94	1532.19	5210.18	1532.19	4187.62	1532.19	4003.67
	1530.81	15656.6	1530.81	30364.8	1530.81	35642.6	1530.81	24290	1530.81	22748.4	1530.81	11318.3	1530.81	11035.2	1530.81	7425.31	1530.81	5324.66	1530.81	4130.98	1530.81	4192.29
	1529.42	15677.3	1529.42	30361.2	1529.42	35337	1529.42	24074.8	1529.42	22632.6	1529.42	11256.8	1529.42	10889	1529.42	7297.8	1529.42	5184.9	1529.42	4195.15	1529.42	4177.13
	1528.03	15890.8	1528.03	30236.9	1528.03	35379.4	1528.03	24216.6	1528.03	22711.5	1528.03	11433.2	1528.03	10959.2	1528.03	7354.19	1528.03	5171.36	1528.03	4250.29	1528.03	3979.91
	1526.65	15833.9	1526.65	29970.2	1526.65	35257.8	1526.65	23857.2	1526.65	22246.1	1526.65	11180.7	1526.65	10858.1	1526.65	7351.08	1526.65	5067.73	1526.65	4116.17	1526.65	4017.06
	1525.26	15728.4	1525.26	29869.4	1525.26	35085.8	1525.26	23764.7	1525.26	22346.7	1525.26	11097.6	1525.26	10697.6	1525.26	7292.12	1525.26	5104.67	1525.26	4162.29	1525.26	3890.21
	1523.87	15635.6	1523.87	29541.7	1523.87	35070.6	1523.87	23650.6	1523.87	22306.7	1523.87	11011	1523.87	10746.2	1523.87	7393.52	1523.87	5040.71	1523.87	4148.95	1523.87	3957.98
	1522.48	15758.9	1522.48	29595.9	1522.48	34893.3	1522.48	23525.7	1522.48	22236.1	1522.48	10987.4	1522.48	10674	1522.48	7222.9	1522.48	4996.59	1522.48	4016.72	1522.48	4032.93
	1521.1	15648	1521.1	29453.7	1521.1	34910.5	1521.1	23681.9	1521.1	22075.5	1521.1	10971.1	1521.1	10677.5	1521.1	7052.33	1521.1	5080.34	1521.1	4035.82	1521.1	3934.97
	1519.71	15492.2	1519.71	29162.2	1519.71	34657.6	1519.71	23432.8	1519.71	22076.9	1519.71	10792.7	1519.71	10571.2	1519.71	7157.32	1519.71	5063.24	1519.71	4087.32	1519.71	4026.1
	1518.32	15239.2	1518.32	29023.9	1518.32	34646.1	1518.32	23212.6	1518.32	21657.2	1518.32	10987	1518.32	10398.3	1518.32	6992.22	1518.32	4927.32	1518.32	4019.99	1518.32	3901.17
	1516.93	15099.7	1516.93	28824.3	1516.93	34467.1	1516.93	23246.3	1516.93	22036.7	1516.93	10727.7	1516.93	10437.9	1516.93	6990.99	1516.93	4964.25	1516.93	3995.88	1516.93	3873.48
	1515.54	15358	1515.54	28788.6	1515.54	34309.9	1515.54	23100	1515.54	21501.9	1515.54	10797.8	1515.54	10481	1515.54	7202.1	1515.54	4878.79	1515.54	4047.36	1515.54	3856.6
	1514.15	15294.1	1514.15	28731.3	1514.15	33952.9	1514.15	23103.1	1514.15	21850.8	1514.15	10713.1	1514.15	10286.6	1514.15	7024.5	1514.15	4989.48	1514.15	4032.25	1514.15	3864.91
	1512.76	15203.3	1512.76	28476.2	1512.76	33968.5	1512.76	22762.6	1512.76	21604.1	1512.76	10802.9	1512.76	10362.2	1512.76	6971.08	1512.76	4995.79	1512.76	3964.97	1512.76	3884.02
	1511.37	15024.3	1511.37	28131.2	1511.37	33581.2	1511.37	22861.1	1511.37	21350.2	1511.37	10570.8	1511.37	10284.8	1511.37	6924.88	1511.37	4901.37	1511.37	3971.46	1511.37	3850.95
	1509.98	15081	1509.98	28056.1	1509.98	33758.6	1509.98	22639.4	1509.98	21285.3	1509.98	10799.1	1509.98	10304.5	1509.98	6902.07	1509.98	4857.35	1509.98	3902.42	1509.98	3776.54
	1508.59	15001	1508.59	28038.5	1508.59	33317.5	1508.59	22709.1	1508.59	21295.9	1508.59	10586.8	1508.59	10248.8	1508.59	6886.46	1508.59	4989.54	1508.59	4000.62	1508.59	3903.53
	1507.2	14939	1507.2	28053.3	1507.2	33487.8	1507.2	22426.5	1507.2	21290.3	1507.2	10507.6	1507.2	10261.3	1507.2	7025.46	1507.2	4900.57	1507.2	3920.81	1507.2	3794.97
	1505.81	14918.4	1505.81	27857.8	1505.81	33435.1	1505.81	22224.8	1505.81	21123	1505.81	10419.5	1505.81	10182.2	1505.81	6941.54	1505.81	4917.67	1505.81	3876.98	1505.81	3799.69
	1504.42	14922.9	1504.42	27694.7	1504.42	33294.4	1504.42	22161.5	1504.42	21167.8	1504.42	10503.9	1504.42	10220	1504.42	6904.37	1504.42	4859.29	1504.42	3942.78	1504.42	3795.42
	1503.03	14886.1	1503.03	27743.7	1503.03	33101.7	1503.03	22215.1	1503.03	21110.1	1503.03	10581.1	1503.03	10191.2	1503.03	6879.78	1503.03	4933.9	1503.03	3922.32	1503.03	3909.74
	1501.64	14684.1	1501.64	27438.8	1501.64	32909	1501.64	22209.4	1501.64	20953.7	1501.64	10431.9	1501.64	9997.18	1501.64	6869.58	1501.64	4767.75	1501.64	3891.09	1501.64	3856.95
	1500.24	14571.9	1500.24	27293.8	1500.24	32897.7	1500.24	22270.1	1500.24	20982.3	1500.24	10343.9	1500.24	10006.2	1500.24	6943.8	1500.24	4835.16	1500.24	3863.45	1500.24	3746.71
	1498.85	14689.7	1498.85	26990.9	1498.85	32759	1498.85	21968	1498.85	20673.3	1498.85	10482.1	1498.85	10257.6	1498.85	7017.99	1498.85	4859.44	1498.85	3774.78	1498.85	3776.57
	1497.46	14726.6	1497.46	26934	1497.46	32762.2	1497.46	21755.9	1497.46	20956.9	1497.46	10417.4	1497.46	10000.8	1497.46	6756.4	1497.46	4808.3	1497.46	3856.7	1497.46	3750.76
	1496.07	14483.4	1496.07	26807.2	1496.07	32575.1	1496.07	21687.4	1496.07	20639	1496.07	10431.7	1496.07	10013.4	1496.07	6830.6	1496.07	4732.06	1496.07	3940.39	1496.07	3701.63
	1494.67	14410.8	1494.67	26649.9	1494.67	32407.8	1494.67	21548.9	1494.67	20646.1	1494.67	10508.8	1494.67	10074.5	1494.67	6762.98	1494.67	4921.47	1494.67	3848.15	1494.67	3844.56
	1493.28	14487.2	1493.28	26939.5	1493.28	32491.7	1493.28	21816.1	1493.28	20527.6	1493.28	10183.9	1493.28	9774.8	1493.28	6799.47	1493.28	4924.19	1493.28	3863.62	1493.28	3684.17
	1491.89	14457.7	1491.89	26658.4	1491.89	32552.4	1491.89	21397.7	1491.89	20671.1	1491.89	10377.7	1491.89	10074.5	1491.89	6783.91	1491.89	4815.66	1491.89	3900.61	1491.89	3728.37
	1490.49	14275.8	1490.49	26447.3	1490.49	32322.3	1490.49	21571.5	1490.49	20409.1	1490.49	10192.9	1490.49	9877.17	1490.49	6754	1490.49	4757.4	1490.49	3921.45	1490.49	3792.29
	1489.1	14441.9	1489.1	26317.1	1489.1	32264.6	1489.1	21406.3	1489.1	20549	1489.1	10368.6	1489.1	9948.95	1489.1	6743.84	1489.1	4681.23	1489.1	3892.05	1489.1	3759.33
	1487.71	14360.4	1487.71	26316	1487.71	31995.3	1487.71	21312.8	1487.71	20220.7	1487.71	10296.9	1487.71	10056.6	1487.71	6751.61	1487.71	4610.46	1487.71	3821.43	1487.71	3740.73
	1486.31	14130.1	1486.31	26336.5	1486.31	32143.8	1486.31	21301.9	1486.31	20371.4	1486.31	10122.9	1486.31	9898.81	1486.31	6676.9	1486.31	4658.05	1486.31	3840.47	1486.31	3704.21
	1484.92	14353.5	1484.92	26166.9	1484.92	31767	1484.92	21235.4	1484.92	20407.2	1484.92	10232.3	1484.92	9965.17	1484.92	6767.14	1484.92	4827.52	1484.92	3821.86	1484.92	3805.73
	1483.52	14361.7	1483.52	26173	1483.52	31922.7	1483.52	21055.9	1483.52	20471.7	1483.52	10180.3	1483.52	9931.14	1483.52	6821.5	1483.52	4835.63	1483.52	3805.05	1483.52	3762.04
	1482.13	14420.1	1482.13	26032.1	1482.13	31834.6	1482.13	21333.6	1482.13	20331.8	1482.13	10200	1482.13	9990.3	1482.13	6833.18	1482.13	4653.78	1482.13	3829.47	1482.13	3705.82
	1480.73	14220.4	1480.73	25776.7	1480.73	31936.4	1480.73	21281.4	1480.73	20385.6	1480.73	10293.1	1480.73	9952.7	1480.73	6844.86	1480.73	4885.87	1480.73	3868.2	1480.73	3649.62
	1479.34	14350.5	1479.34	25718.4	1479.34	31826.9	1479.34	21412	1479.34	20371.2	1479.34	10151.6	1479.34	9881.07	1479.34	6856.54	1479.34	4772.15	1479.34	3786.91	1479.34	3724.21
	1477.94	14333.6	1477.94	26009.3	1477.94	31617	1477.94	21255.9	1477.94	20541.3	1477.94	10346.8	1477.94	9929.46	1477.94	6868.22	1477.94	4748.02	1477.94	3850.71	1477.94	3689.52
	1476.54	14116.2	1476.54	26092.4	1476.54	31804.8	1476.54	21320.2	1476.54	20201	1476.54	10307.3	1476.54	9848.91	1476.54	6879.91	1476.54	4802.69	1476.54	3767.66	1476.54	3699.61
	1475.15	14158.4	1475.15	25975	1475.15	32015.8	1475.15	21135.6	1475.15	20426.6	1475.15	10244.6	1475.15	9951	1475.15	6653.1	1475.15	4724.85	1475.15	3827.86	1475.15	3627.34
	1473.75	14073.6	1473.75	25879.1	1473.75	31734.4	1473.75	21156.9	1473.75	20419.4	1473.75	10344.8	1473.75	9927.76	1473.75	6739.63	1473.75	4732.96	1473.75	3848.66	1473.75	3752
	1472.35	14033.5	1472.35	25711.7	1472.35	31474.7	1472.35	21103	1472.35	20131.2	1472.35	10226.7	1472.35	9902.73	1472.35	6765.28	1472.35	4687.37	1472.35	3831.87	1472.35	3694.06
	1470.96	14308.4	1470.96	25639.1	1470.96	31370.7	1470.96	21015.2	1470.96	20052.5	1470.96	10221.3	1470.96	9945.7	1470.96	6756.92	1470.96	4700.86	1470.96	3847.29	1470.96	3630.77
	1469.56	14023.1	1469.56	25698.9	1469.56	31302.5	1469.56	20948.8	1469.56	20048.9	1469.56	10308.9	1469.56	9915.31	1469.56	6780.77	1469.56	4945.13	1469.56	3803.67	1469.56	3712.43
	1468.16	14194.2	1468.16	25554.9	1468.16	31472.2	1468.16	20898.6	1468.16	20344.1	1468.16	10237.3	1468.16	9933.23	1468.16	6650.77	1468.16	4849.45	1468.16	3881.7	1468.16	3679.57
	1466.76	14064.7	1466.76	25457.3	1466.76	30973	1466.76	21104.1	1466.76	20209.9	1466.76	10264.1	1466.76	10003	1466.76	6692.52	1466.76	4805.66	1466.76	3864.92	1466.76	3696.8
	1465.37	13997.8	1465.37	25520.7	1465.37	31242.9	1465.37	21345.4	1465.37	20290.3	1465.37	10242.6	1465.37	9944	1465.37	6723.51	1465.37	4811.96	1465.37	3790.92	1465.37	3699.72
	1463.97	13809.4	1463.97	25417.9	1463.97	31348.2	1463.97	21289.7	1463.97	20453	1463.97	10228.3	1463.97	9936.87	1463.97	6774.17	1463.97	4768.2	1463.97	3859.97	1463.97	3722.31
	1462.57	13939.2	1462.57	25524.2	1462.57	31056.6	1462.57	21153.7	1462.57	20170.5	1462.57	10446.3	1462.57	10012	1462.57	6744.36	1462.57	4788.8	1462.57	3857.5	1462.57	3764.54
	1461.17	13722.2	1461.17	25330.2	1461.17	31401.4	1461.17	21101.7	1461.17	20261.7	1461.17	10399.8	1461.17	9994.11	1461.17	6870.06	1461.17	4839.78	1461.17	3953.32	1461.17	3697.75
	1459.77	13900.3	1459.77	25311.4	1459.77	31031.3	1459.77	21235.5	1459.77	20347.4	1459.77	10496.2	1459.77	9985.19	1459.77	6838.46	1459.77	4753.15	1459.77	3832.9	1459.77	3723.9
	1458.37	13829.9	1458.37	25201.5	1458.37	31256.2	1458.37	21133.5	1458.37	20431.3	1458.37	10226.4	1458.37	10104.9	1458.37	6856.9	1458.37	4914.88	1458.37	3860.8	1458.37	3766.11
	1456.97	13829.2	1456.97	25189.9	1456.97	30982.7	1456.97	21197.6	1456.97	20200.8	1456.97	10472.9	1456.97	10104.9	1456.97	6671.69	1456.97	4826.48	1456.97	3827.96	1456.97	3819.03
	1455.57	13758.9	1455.57	25255.1	1455.57	31293.3	1455.57	21113.5	1455.57	20324.1	1455.57	10497.8	1455.57	10106.7	1455.57	6770.52	1455.57	4800.62	1455.57	3779.06	1455.57	3743.34
	1454.17	13690.4	1454.17	25505.9	1454.17	31044.9	1454.17	21415	1454.17	20402.6	1454.17	10387	1454.17	10237	1454.17	6637.18	1454.17	4842.62	1454.17	3906.95	1454.17	3776.6
	1452.77	13855.8	1452.77	25294.3	1452.77	30982.3	1452.77	21197	1452.77	20282.9	1452.77	10570.8	1452.77	10076.3	1452.77	6750.26	1452.77	4825.7	1452.77	3881.27	1452.77	3725.94
	1451.37	13831.9	1451.37	25282.6	1451.37	31385.5	1451.37	21264.6	1451.37	20539.9	1451.37	10581.4	1451.37	10028.1	1451.37	6881.15	1451.37	4828.41	1451.37	3907.35	1451.37	3780.62
	1449.97	13897.3	1449.97	25246	1449.97	30869.5	1449.97	21289.4	1449.97	20409.6	1449.97	10536.7	1449.97	10204.8	1449.97	6838.88	1449.97	4868.6	1449.97	3937	1449.97	3776.38
	1448.57	13864.5	1448.57	25384.3	1448.57	30974.7	1448.57	21448	1448.57	20325.6	1448.57	10727.6	1448.57	10418.9	1448.57	6791.27	1448.57	4851.67	1448.57	3945.22	1448.57	3861.35
	1447.17	13935.2	1447.17	25272.7	1447.17	30885.3	1447.17	21310.4	1447.17	20482.6	1447.17	10675.7	1447.17	10245.8	1447.17	6988.09	1447.17	4849.03	1447.17	4014.09	1447.17	3787.52
	1445.77	13829.2	1445.77	25321.8	1445.77	30742.5	1445.77	21534.9	1445.77	20314.8	1445.77	10541.8	1445.77	10276	1445.77	6903.01	1445.77	4819.62	1445.77	4038.35	1445.77	3988.41
	1444.36	13858.9	1444.36	25245.9	1444.36	30847.6	1444.36	21438.3	1444.36	20238.1	1444.36	10675.5	1444.36	10183.3	1444.36	6974.91	1444.36	4865.14	1444.36	3994.83	1444.36	3871.78
	1442.96	13692.4	1442.96	25212.9	1442.96	30977.6	1442.96	21300.8	1442.96	20491.3	1442.96	10513.1	1442.96	10302.7	1442.96	6918.39	1442.96	4880.32	1442.96	4097.54	1442.96	3865.74
	1441.56	13761.2	1441.56	25162.1	1441.56	30954.3	1441.56	21345.1	1441.56	20569.6	1441.56	10832.1	1441.56	10300.9	1441.56	6924.29	1441.56	4982.85	1441.56	4037.98	1441.56	3909.62
	1440.16	13812.3	1440.16	25287.7	1440.16	30966.6	1440.16	21090	1440.16	20296.8	1440.16	10783.9	1440.16	10454.1	1440.16	6851.76	1440.16	5033.66	1440.16	3998.05	1440.16	3908.93
	1438.75	13751	1438.75	25251.1	1438.75	30677.7	1438.75	21526.5	1438.75	20444.7	1438.75	10808.7	1438.75	10356	1438.75	6948.56	1438.75	5025.63	1438.75	4027.63	1438.75	3904.67
	1437.35	13841.2	1437.35	25077.4	1437.35	30973.4	1437.35	21593.9	1437.35	20685.2	1437.35	10619.7	1437.35	10489.6	1437.35	7032.85	1437.35	4969.5	1437.35	4082.15	1437.35	3978.81
	1435.95	13826.3	1435.95	25338.3	1435.95	30946.5	1435.95	21470.7	1435.95	20294.9	1435.95	10731.8	1435.95	10423.6	1435.95	6958.56	1435.95	5039.88	1435.95	4118.84	1435.95	3958.5
	1434.55	14034	1434.55	25317.8	1434.55	31120.9	1434.55	21401	1434.55	20638.6	1434.55	10827.8	1434.55	10409.3	1434.55	7030.35	1434.55	4965.95	1434.55	4082.48	1434.55	3947.11
	1433.14	13700.2	1433.14	25354.3	1433.14	30734.3	1433.14	21404.3	1433.14	20588.7	1433.14	10849.1	1433.14	10402.1	1433.14	7086.09	1433.14	5157.4	1433.14	4131.62	1433.14	4063.95
	1431.74	13729.9	1431.74	25465.5	1431.74	30849.9	1431.74	21450.3	1431.74	20577.9	1431.74	10986	1431.74	10510.6	1431.74	7008.26	1431.74	5053.21	1431.74	4070.35	1431.74	4011.59
	1430.33	13875.2	1430.33	25779.6	1430.33	31033.1	1430.33	21492.8	1430.33	20467.4	1430.33	10749.1	1430.33	10505.2	1430.33	7170.8	1430.33	5045.19	1430.33	4139.05	1430.33	3968.15
	1428.93	13760.6	1428.93	25371	1428.93	30965.3	1428.93	21670.5	1428.93	20739.6	1428.93	10951.9	1428.93	10419.7	1428.93	7176.64	1428.93	5103.03	1428.93	4239.77	1428.93	4043.98
	1427.52	13847.1	1427.52	25457.2	1427.52	30700	1427.52	21680.9	1427.52	20629.2	1427.52	10789.7	1427.52	10576.2	1427.52	7202.06	1427.52	5059.42	1427.52	4219.44	1427.52	4034.36
	1426.12	13727.2	1426.12	25258.8	1426.12	31153.5	1426.12	21643.3	1426.12	20461.8	1426.12	10725.5	1426.12	10574.3	1426.12	7190.1	1426.12	5044.28	1426.12	4170.65	1426.12	4031.87
	1424.71	13783.5	1424.71	25453.5	1424.71	30993.2	1424.71	21562.9	1424.71	20515.1	1424.71	10858.8	1424.71	10479.9	1424.71	7163.92	1424.71	5068.29	1424.71	4189.48	1424.71	4089.85
	1423.31	13857.5	1423.31	25811.8	1423.31	30696	1423.31	21706.7	1423.31	20701.8	1423.31	11063.2	1423.31	10661.3	1423.31	7292.48	1423.31	5099.4	1423.31	4336.36	1423.31	4078.45
	1421.9	13952.8	1421.9	25320	1421.9	30719	1421.9	21665.5	1421.9	20717.6	1421.9	10977.7	1421.9	10622	1421.9	7212.94	1421.9	5105.61	1421.9	4321.36	1421.9	4134.64
	1420.5	13834.8	1420.5	25379.5	1420.5	30711.8	1420.5	21661.6	1420.5	20737.1	1420.5	10902.8	1420.5	10666.3	1420.5	7264.99	1420.5	5079.81	1420.5	4349.04	1420.5	4103.67
	1419.09	13894.5	1419.09	25627.4	1419.09	30862.7	1419.09	21771.5	1419.09	20735.1	1419.09	10822.7	1419.09	10627.1	1419.09	7402.36	1419.09	5070.01	1419.09	4351.82	1419.09	4181.16
	1417.68	13776.5	1417.68	25567.7	1417.68	30755.9	1417.68	21813.9	1417.68	20763.4	1417.68	11147.8	1417.68	10721.2	1417.68	7438.37	1417.68	5218.41	1417.68	4374.15	1417.68	4137.76
	1416.28	13827.4	1416.28	25286	1416.28	31073.9	1416.28	21710.5	1416.28	20830.8	1416.28	11280.9	1416.28	10808.1	1416.28	7312.65	1416.28	5295.67	1416.28	4405.36	1416.28	4177.9
	1414.87	13773.4	1414.87	25295.7	1414.87	31048.8	1414.87	21582.2	1414.87	20802.2	1414.87	11280.6	1414.87	10825.8	1414.87	7398.41	1414.87	5184.57	1414.87	4484.53	1414.87	4317.51
	1413.46	13946.8	1413.46	25292.9	1413.46	30958	1413.46	21844.9	1413.46	20942.4	1413.46	11344.3	1413.46	10765.2	1413.46	7427.29	1413.46	5249.38	1413.46	4398.46	1413.46	4261.68
	1412.05	13967.4	1412.05	25640.1	1412.05	30627.5	1412.05	22171.3	1412.05	20890.8	1412.05	11257.1	1412.05	10861	1412.05	7621.34	1412.05	5294.62	1412.05	4388.8	1412.05	4216.51
	1410.65	13895.7	1410.65	25623.1	1410.65	30941.6	1410.65	21989.8	1410.65	20874.6	1410.65	11168	1410.65	10843.1	1410.65	7524.09	1410.65	5263.49	1410.65	4469.7	1410.65	4350.72
	1409.24	13942.9	1409.24	25220.8	1409.24	30735.5	1409.24	21890	1409.24	20833.6	1409.24	11219.3	1409.24	10882	1409.24	7432.2	1409.24	5280.31	1409.24	4577.21	1409.24	4220.34
	1407.83	13807.3	1407.83	25571.4	1407.83	30738.9	1407.83	21855.9	1407.83	21078.4	1407.83	11449.9	1407.83	11048.7	1407.83	7581.77	1407.83	5375.23	1407.83	4409.53	1407.83	4319
	1406.42	13794.2	1406.42	25483.4	1406.42	30619.8	1406.42	21772.2	1406.42	20804.9	1406.42	11298.7	1406.42	11025.4	1406.42	7631.89	1406.42	5333.45	1406.42	4703.37	1406.42	4461.99
	1405.01	13798.8	1405.01	25785.9	1405.01	30740.4	1405.01	21869.4	1405.01	21147.2	1405.01	11323.3	1405.01	11124.6	1405.01	7541.8	1405.01	5201.18	1405.01	4578.32	1405.01	4336.98
	1403.6	13899.3	1403.6	25591.4	1403.6	30616	1403.6	21966.7	1403.6	20969.6	1403.6	11530.7	1403.6	11143.9	1403.6	7595.46	1403.6	5336.87	1403.6	4636.05	1403.6	4339.75
	1402.19	13572.2	1402.19	25572.7	1402.19	30685.1	1402.19	21820.9	1402.19	20919.7	1402.19	11395.6	1402.19	11005.3	1402.19	7505.41	1402.19	5460.09	1402.19	4683.12	1402.19	4381.55
	1400.78	13718.7	1400.78	25436.9	1400.78	30748.8	1400.78	22008.5	1400.78	20930.2	1400.78	11427.3	1400.78	10987.4	1400.78	7755.92	1400.78	5343.83	1400.78	4627.3	1400.78	4357.72
	1399.37	13652.5	1399.37	25310	1399.37	30766.3	1399.37	21997.5	1399.37	21086	1399.37	11448.3	1399.37	11079.4	1399.37	7805.96	1399.37	5360.61	1399.37	4699.18	1399.37	4403.05
	1397.96	13616.3	1397.96	25640.6	1397.96	30498.5	1397.96	22105.3	1397.96	21013.1	1397.96	11524.2	1397.96	11198	1397.96	7786.84	1397.96	5508.59	1397.96	4661.11	1397.96	4535.23
	1396.55	13722	1396.55	25637.8	1396.55	30549.8	1396.55	22246.7	1396.55	21119.3	1396.55	11421.1	1396.55	11087.9	1396.55	7801.41	1396.55	5443.79	1396.55	4757.78	1396.55	4530.88
	1395.14	13634.5	1395.14	25516.2	1395.14	30427.3	1395.14	22132.8	1395.14	20839	1395.14	11564.4	1395.14	10965.4	1395.14	7906.36	1395.14	5433.96	1395.14	4684.26	1395.14	4524.75
	1393.73	13541.7	1393.73	25320.3	1393.73	30666.4	1393.73	22010.2	1393.73	20923.9	1393.73	11656.3	1393.73	11239.9	1393.73	8037.85	1393.73	5486.15	1393.73	4708.24	1393.73	4483.19
	1392.32	13555.3	1392.32	25480.5	1392.32	30616.7	1392.32	22059.4	1392.32	21038.9	1392.32	11742.8	1392.32	11188.3	1392.32	7954.92	1392.32	5587.93	1392.32	4850.91	1392.32	4565.66
	1390.91	13745.9	1390.91	25334.3	1390.91	30634.3	1390.91	22149.3	1390.91	21440.8	1390.91	11700	1390.91	11262.4	1390.91	8065.1	1390.91	5537.34	1390.91	4818.16	1390.91	4648.1
	1389.5	13502.6	1389.5	25368.7	1389.5	30676.6	1389.5	22292.4	1389.5	21130.6	1389.5	11715.6	1389.5	11297.6	1389.5	7920.2	1389.5	5488.53	1389.5	4872.2	1389.5	4525.07
	1388.09	13555.1	1388.09	25343	1388.09	30510	1388.09	22182.2	1388.09	21079	1388.09	11740.1	1388.09	11316.9	1388.09	7987.85	1388.09	5668.17	1388.09	4812.9	1388.09	4651.76
	1386.68	13527.9	1386.68	25205.7	1386.68	30293.9	1386.68	22100.3	1386.68	21006.2	1386.68	11647.7	1386.68	11357.3	1386.68	8004.13	1386.68	5608.73	1386.68	4850.99	1386.68	4574.8
	1385.26	13566.2	1385.26	25441.9	1385.26	30738.1	1385.26	22165.4	1385.26	21397.2	1385.26	11707.6	1385.26	11401.3	1385.26	7977.92	1385.26	5494.45	1385.26	4858.97	1385.26	4726.21
	1383.85	13726.6	1383.85	25240.9	1383.85	30516.7	1383.85	22382.7	1383.85	21175.7	1383.85	11755	1383.85	11413.5	1383.85	8141.09	1383.85	5546.56	1383.85	4976.68	1383.85	4725.37
	1382.44	13579	1382.44	25254.1	1382.44	30431.6	1382.44	22447.7	1382.44	21187.8	1382.44	11568.9	1382.44	11379.6	1382.44	8205.11	1382.44	5586.27	1382.44	4887.32	1382.44	4736.91
	1381.02	13443.9	1381.02	25221.3	1381.02	30224.5	1381.02	22447.2	1381.02	21083.2	1381.02	11692.4	1381.02	11584.5	1381.02	8283.26	1381.02	5572.89	1381.02	4960.75	1381.02	4709.53
	1379.61	13618.4	1379.61	25326.5	1379.61	30208.5	1379.61	22218.6	1379.61	21093.6	1379.61	11805.3	1379.61	11456.9	1379.61	8127.89	1379.61	5612.58	1379.61	5152.67	1379.61	4729.92
	1378.2	13527.6	1378.2	25258.3	1378.2	30229.6	1378.2	22179.3	1378.2	21015.6	1378.2	11865.1	1378.2	11626.4	1378.2	8289.14	1378.2	5724.76	1378.2	5081.01	1378.2	4720.23
	1376.78	13590.6	1376.78	25480.1	1376.78	30222.5	1376.78	22316.8	1376.78	21038.3	1376.78	11932	1376.78	11406.8	1376.78	8232.85	1376.78	5753.8	1376.78	4979.32	1376.78	4765.36
	1375.37	13460.9	1375.37	25178.6	1375.37	30560.1	1375.37	21867.3	1375.37	21066.4	1375.37	11965.2	1375.37	11445.4	1375.37	8190.72	1375.37	5616.65	1375.37	5098.65	1375.37	4847.61
	1373.95	13343.6	1373.95	25403.8	1373.95	30024.3	1373.95	22027.7	1373.95	21043.2	1373.95	11989.6	1373.95	11432.8	1373.95	8284.71	1373.95	5589.13	1373.95	5042.94	1373.95	4714.17
	1372.54	13376.5	1372.54	25116.6	1372.54	30406	1372.54	22227.1	1372.54	21120.7	1372.54	12054.6	1372.54	11439.6	1372.54	8168.36	1372.54	5577.53	1372.54	5073.85	1372.54	4918.33
	1371.13	13506.7	1371.13	25310	1371.13	30448.3	1371.13	22134.7	1371.13	20936.7	1371.13	11856.3	1371.13	11548.9	1371.13	8329.46	1371.13	5661.35	1371.13	5097.69	1371.13	4933.36
	1369.71	13444.2	1369.71	25195.9	1369.71	30335.1	1369.71	22226.2	1369.71	21062	1369.71	11810	1369.71	11666.9	1369.71	8412.77	1369.71	5633.84	1369.71	5116.21	1369.71	4875.95
	1368.3	13346.4	1368.3	25285	1368.3	30174.2	1368.3	22254	1368.3	21125.3	1368.3	11811.5	1368.3	11481.2	1368.3	8328.25	1368.3	5661.09	1368.3	5108.23	1368.3	4843.28
	1366.88	13384.6	1366.88	25022.7	1366.88	30186.5	1366.88	21921.6	1366.88	20967.9	1366.88	11855.3	1366.88	11539.2	1366.88	8287.91	1366.88	5589.44	1366.88	5096.72	1366.88	4847.71
	1365.46	13285.1	1365.46	25493.2	1365.46	30264.1	1365.46	22011.2	1365.46	21101.9	1365.46	11863.7	1365.46	11579.5	1365.46	8311.15	1365.46	5664.37	1365.46	5095.81	1365.46	4846.85
	1364.05	13318.1	1364.05	24881.3	1364.05	29891.5	1364.05	21982.6	1364.05	20912.8	1364.05	11944.6	1364.05	11531.5	1364.05	8179.03	1364.05	5622.75	1364.05	5050.77	1364.05	4793.02
	1362.63	13448.1	1362.63	24802.8	1362.63	29748.5	1362.63	21925.7	1362.63	21029.1	1362.63	11836.6	1362.63	11476.5	1362.63	8271.12	1362.63	5676.47	1362.63	5086.93	1362.63	4891.01
	1361.21	13368	1361.21	25151.3	1361.21	29662	1361.21	22048.9	1361.21	20912.4	1361.21	11838	1361.21	11395	1361.21	8377.29	1361.21	5721.34	1361.21	5105.44	1361.21	4920.14
	1359.8	13432.7	1359.8	24793.9	1359.8	29921.4	1359.8	21833.2	1359.8	20779.8	1359.8	11924.1	1359.8	11431.8	1359.8	8322.87	1359.8	5573.87	1359.8	5212.16	1359.8	5018.07
	1358.38	13574.9	1358.38	25008.2	1358.38	29873.7	1358.38	21936.9	1358.38	20816.7	1358.38	11773.8	1358.38	11309.8	1358.38	8363.72	1358.38	5703.42	1358.38	5080.68	1358.38	4944.84
	1356.96	13225	1356.96	24973.8	1356.96	30092.4	1356.96	21816.6	1356.96	20857.1	1356.96	11972.7	1356.96	11485.9	1356.96	8409.85	1356.96	5700.63	1356.96	5053.32	1356.96	4924.56
	1355.55	13476.6	1355.55	25203.9	1355.55	29720.2	1355.55	21624	1355.55	20583.5	1355.55	11787.2	1355.55	11411.6	1355.55	8267.27	1355.55	5574.41	1355.55	5126.48	1355.55	4927.21
	1354.13	13320.8	1354.13	24730.4	1354.13	29949.4	1354.13	21599	1354.13	20738.5	1354.13	11862.7	1354.13	11353.1	1354.13	8339.84	1354.13	5592.81	1354.13	5125.57	1354.13	4832.88
	1352.71	13396	1352.71	24858.2	1352.71	29711.3	1352.71	21586.3	1352.71	20777.1	1352.71	11793.6	1352.71	11377.5	1352.71	8232.58	1352.71	5614.73	1352.71	5122.89	1352.71	4823.2
	1351.29	13420.1	1351.29	24785	1351.29	29743	1351.29	21778.1	1351.29	20616.6	1351.29	11904.3	1351.29	11417.8	1351.29	8257.55	1351.29	5582	1351.29	5076.15	1351.29	4827.63
	1349.87	13259.1	1349.87	24581.4	1349.87	30017.9	1349.87	21393.5	1349.87	20382	1349.87	11630.8	1349.87	11303	1349.87	8501.02	1349.87	5579.24	1349.87	5180.97	1349.87	4780.95
	1348.45	13288.4	1348.45	24453.7	1348.45	29725.4	1348.45	21428.5	1348.45	20283.2	1348.45	11642.8	1348.45	11353.8	1348.45	8226.41	1348.45	5625.81	1348.45	5211.76	1348.45	4762.47
	1347.03	13435.8	1347.03	24634.3	1347.03	29505.1	1347.03	21311.9	1347.03	20149.2	1347.03	11586.1	1347.03	11365.9	1347.03	8311.26	1347.03	5654.75	1347.03	5069.9	1347.03	4798.61
	1345.61	13283.7	1345.61	24899.4	1345.61	29524.5	1345.61	21251.7	1345.61	20394	1345.61	11584	1345.61	11279.3	1345.61	8207.62	1345.61	5460	1345.61	5077.8	1345.61	4921.05
	1344.2	13334.1	1344.2	24644.9	1344.2	29765.8	1344.2	21126.4	1344.2	20504.8	1344.2	11543.2	1344.2	11323.1	1344.2	8132.19	1344.2	5564.69	1344.2	5068.09	1344.2	4928.97
	1342.78	13236.7	1342.78	24318.3	1342.78	29378.4	1342.78	20939.5	1342.78	20226.5	1342.78	11511.2	1342.78	10997.1	1342.78	8278.63	1342.78	5500.31	1342.78	5183.39	1342.78	4838.3
	1341.36	13278.3	1341.36	24711.8	1341.36	29501.7	1341.36	21182.3	1341.36	20171.8	1341.36	11706.3	1341.36	11047.9	1341.36	8043.03	1341.36	5560.94	1341.36	5099.73	1341.36	4740.61
	1339.93	13244.2	1339.93	24596.5	1339.93	29125	1339.93	20819.4	1339.93	19934.1	1339.93	11493	1339.93	11128.7	1339.93	8263.35	1339.93	5493.06	1339.93	5090.01	1339.93	4637.69
	1338.51	13335.1	1338.51	24500.6	1338.51	29508.7	1338.51	20924.8	1338.51	20147	1338.51	11476.9	1338.51	11100.3	1338.51	8055.99	1338.51	5458.64	1338.51	5031.03	1338.51	4768.84
	1337.09	13229	1337.09	24197.1	1337.09	29455.9	1337.09	20982.6	1337.09	19951.6	1337.09	11263.7	1337.09	10911.8	1337.09	8147.8	1337.09	5367.94	1337.09	5010.78	1337.09	4746.87
	1335.67	13235.4	1335.67	24432	1335.67	29037.3	1335.67	20957.8	1335.67	20030.7	1335.67	11156.1	1335.67	10982	1335.67	8056.63	1335.67	5333.56	1335.67	4914.89	1335.67	4753.06
	1334.25	13159.1	1334.25	24301	1334.25	28903.7	1334.25	20588.2	1334.25	19986.7	1334.25	11177	1334.25	10869.2	1334.25	8004.18	1334.25	5367.78	1334.25	5026.58	1334.25	4710
	1332.83	13336.2	1332.83	24354.7	1332.83	28997	1332.83	20665.4	1332.83	19895.2	1332.83	11125.8	1332.83	10770.6	1332.83	8015.06	1332.83	5289.45	1332.83	5006.33	1332.83	4647.61
	1331.41	13170.3	1331.41	24063.7	1331.41	28851.2	1331.41	20359.3	1331.41	19717.6	1331.41	11155.4	1331.41	10858.3	1331.41	8083.95	1331.41	5335.97	1331.41	4922.81	1331.41	4757.54
	1329.98	12941.2	1329.98	24096.3	1329.98	28694.8	1329.98	20241.4	1329.98	19633.2	1329.98	11267.7	1329.98	10888	1329.98	7896.18	1329.98	5289.31	1329.98	4860.4	1329.98	4686.38
	1328.56	13042.5	1328.56	23930.3	1328.56	28475.3	1328.56	20548.9	1328.56	19485.6	1328.56	11003.8	1328.56	10661.1	1328.56	7896.52	1328.56	5263.76	1328.56	4889.41	1328.56	4469.36
	1327.14	12936.5	1327.14	23725.7	1327.14	28783	1327.14	20272.8	1327.14	19642	1327.14	10922.8	1327.14	10664.5	1327.14	7803.73	1327.14	5290.94	1327.14	4704.03	1327.14	4545.88
	1325.72	12904.3	1325.72	23949.9	1325.72	28552.9	1325.72	20170.8	1325.72	19613.9	1325.72	10913.8	1325.72	10594	1325.72	7877.88	1325.72	5288.23	1325.72	4820.9	1325.72	4532.77
	1324.29	12940.7	1324.29	23866.6	1324.29	28611.1	1324.29	20265.6	1324.29	19306.5	1324.29	10906.6	1324.29	10546.5	1324.29	7804.46	1324.29	5269.72	1324.29	4654.92	1324.29	4475.75
	1322.87	12797.9	1322.87	23707.7	1322.87	28546.2	1322.87	19784.3	1322.87	19081.8	1322.87	10769.4	1322.87	10532.3	1322.87	7725.78	1322.87	5079.1	1322.87	4740.14	1322.87	4357.28
	1321.45	12802.6	1321.45	23701.7	1321.45	28279.5	1321.45	19928.2	1321.45	19352.3	1321.45	10821.9	1321.45	10370.6	1321.45	7708.6	1321.45	5153.7	1321.45	4814.8	1321.45	4402.15
	1320.02	12833.7	1320.02	23678.2	1320.02	28565.9	1320.02	19789.5	1320.02	19241.7	1320.02	10591.7	1320.02	10458.3	1320.02	7717.75	1320.02	5205.45	1320.02	4705.09	1320.02	4378.54
	1318.6	12892.8	1318.6	23324.6	1318.6	28123.7	1318.6	19640.2	1318.6	18867.9	1318.6	10677.6	1318.6	10316	1318.6	7558.39	1318.6	5020.21	1318.6	4558.56	1318.6	4330.37
	1317.17	12758.9	1317.17	23036.2	1317.17	28297.7	1317.17	19413.8	1317.17	18876.8	1317.17	10691.5	1317.17	10300.1	1317.17	7632.51	1317.17	5082.49	1317.17	4587.58	1317.17	4380.49
	1315.75	12711	1315.75	22937.3	1315.75	28024.1	1315.75	19503.4	1315.75	18817.3	1315.75	10357.9	1315.75	10207	1315.75	7622.37	1315.75	5165.8	1315.75	4628.87	1315.75	4288.46
	1314.32	12666.6	1314.32	23126.2	1314.32	28154.2	1314.32	19422.7	1314.32	18752.5	1314.32	10392.9	1314.32	10161.3	1314.32	7506.97	1314.32	4931.55	1314.32	4540.32	1314.32	4319.27
	1312.9	12574.9	1312.9	22881.7	1312.9	27961.5	1312.9	19494.6	1312.9	18677.2	1312.9	10341.9	1312.9	10135	1312.9	7438.97	1312.9	5227.1	1312.9	4541.26	1312.9	4193.96
	1311.47	12535.8	1311.47	22849.6	1311.47	27605.7	1311.47	19036.9	1311.47	18723	1311.47	10315.5	1311.47	9968.3	1311.47	7344.69	1311.47	4791.24	1311.47	4505.38	1311.47	4098.51
	1310.05	12630	1310.05	22657.9	1310.05	27693.7	1310.05	18993.2	1310.05	18600.4	1310.05	10261.1	1310.05	9922.68	1310.05	7252.2	1310.05	4897.34	1310.05	4434.43	1310.05	4180.18
	1308.62	12545.3	1308.62	22704.6	1308.62	27604.6	1308.62	19065.2	1308.62	18548	1308.62	10245.2	1308.62	9984.01	1308.62	7254.41	1308.62	4899.97	1308.62	4407.34	1308.62	4026.91
	1307.19	12516.8	1307.19	22602.4	1307.19	27671.5	1307.19	19065.3	1307.19	18276.5	1307.19	9926.13	1307.19	9808.7	1307.19	7083.08	1307.19	4899.09	1307.19	4373.25	1307.19	4145.38
	1305.77	12446.2	1305.77	22647.4	1305.77	27477.3	1305.77	18756.9	1305.77	18525.6	1305.77	10225.8	1305.77	9707.05	1305.77	7092.33	1305.77	4808.84	1305.77	4363.7	1305.77	4097.32
	1304.34	12372.1	1304.34	22582.1	1304.34	27312.9	1304.34	18841.2	1304.34	18187.6	1304.34	9936.6	1304.34	9777.15	1304.34	6968.41	1304.34	4748.4	1304.34	4340.14	1304.34	4019.49
	1302.91	12301.6	1302.91	22534.2	1302.91	27138.1	1302.91	18666.1	1302.91	18038.9	1302.91	9887.52	1302.91	9580.94	1302.91	7000.45	1302.91	4800.11	1302.91	4367.4	1302.91	3966.22
	1301.49	12343.2	1301.49	22032.7	1301.49	27173.5	1301.49	18344	1301.49	18030.5	1301.49	9749.13	1301.49	9570.47	1301.49	7007.95	1301.49	4739.69	1301.49	4194.96	1301.49	4016.3
	1300.06	12321.7	1300.06	22284.5	1300.06	27018.1	1300.06	18374	1300.06	18083.3	1300.06	9682.58	1300.06	9591.52	1300.06	6873.6	1300.06	4705.57	1300.06	4311.54	1300.06	4034.85
	1298.63	12086.6	1298.63	21904	1298.63	27160.3	1298.63	18495	1298.63	17968	1298.63	9659.84	1298.63	9549.53	1298.63	6916.14	1298.63	4632.94	1298.63	4212.72	1298.63	3876.54
	1297.2	12254.3	1297.2	22227.5	1297.2	26686.3	1297.2	18078.5	1297.2	18117.1	1297.2	9640.6	1297.2	9255.47	1297.2	6848.38	1297.2	4593.6	1297.2	4154.19	1297.2	3952.87
	1295.78	12150.6	1295.78	21813.9	1295.78	26879.3	1295.78	18119.1	1295.78	17867	1295.78	9500.6	1295.78	9215.3	1295.78	6731.64	1295.78	4571.77	1295.78	4060.69	1295.78	3754.38
	1294.35	12153.6	1294.35	21727.8	1294.35	26626	1294.35	17967.1	1294.35	17737.8	1294.35	9593.4	1294.35	9180.4	1294.35	6866.93	1294.35	4527.2	1294.35	4040.71	1294.35	3816.71
	1292.92	12170.7	1292.92	21596.2	1292.92	26630	1292.92	17690.9	1292.92	17594.7	1292.92	9427.21	1292.92	9143.77	1292.92	6688.98	1292.92	4479.15	1292.92	4076.73	1292.92	3805.53
	1291.49	12292.7	1291.49	21630.8	1291.49	26595.4	1291.49	17728	1291.49	17481.3	1291.49	9345.05	1291.49	9075.65	1291.49	6581.07	1291.49	4562.32	1291.49	4002.52	1291.49	3741.87
	1290.06	11980.9	1290.06	21691.6	1290.06	26382.5	1290.06	17611.1	1290.06	17607.6	1290.06	9275.17	1290.06	9018.06	1290.06	6457.46	1290.06	4519.52	1290.06	3996.56	1290.06	3569.79
	1288.63	12080.2	1288.63	21421.9	1288.63	26236.2	1288.63	17705.9	1288.63	17338.6	1288.63	9249.02	1288.63	8899.28	1288.63	6409.09	1288.63	4385.81	1288.63	3931.14	1288.63	3712.55
	1287.2	12074.6	1287.2	21328.9	1287.2	26476.2	1287.2	17713.2	1287.2	17298.8	1287.2	9359.26	1287.2	8946.64	1287.2	6441.16	1287.2	4313.34	1287.2	3746.85	1287.2	3552.78
	1285.77	11962.3	1285.77	21318.1	1285.77	26050.2	1285.77	17547.4	1285.77	17206.6	1285.77	9196.76	1285.77	8836.65	1285.77	6322.88	1285.77	4389.48	1285.77	3847.57	1285.77	3653.53
	1284.34	11907.7	1284.34	20973.5	1284.34	25987.9	1284.34	17472.6	1284.34	17123.1	1284.34	9023.83	1284.34	8845.55	1284.34	6255.33	1284.34	4374.71	1284.34	3831.15	1284.34	3652.88
	1282.91	11947.5	1282.91	21361.1	1282.91	26093.3	1282.91	17214.4	1282.91	16969.7	1282.91	8948.82	1282.91	8714.66	1282.91	6315.37	1282.91	4281.31	1282.91	3639.99	1282.91	3652.22
	1281.48	11721.7	1281.48	20953.7	1281.48	25969.8	1281.48	17123.9	1281.48	17012.1	1281.48	8859.85	1281.48	8653.69	1281.48	6106.33	1281.48	4217.65	1281.48	3738.93	1281.48	3553.73
	1280.05	11742.3	1280.05	20850.4	1280.05	25633.2	1280.05	16998.6	1280.05	17243.1	1280.05	8896.7	1280.05	8664.37	1280.05	6129.69	1280.05	4216.89	1280.05	3745.24	1280.05	3523.39
	1278.62	11885.2	1278.62	20768	1278.62	25716	1278.62	17098.6	1278.62	16908.2	1278.62	8826.99	1278.62	8463.71	1278.62	6139.07	1278.62	4107.85	1278.62	3697.41	1278.62	3484.34
	1277.18	11835.9	1277.18	20736.4	1277.18	25374.3	1277.18	16823.1	1277.18	16858	1277.18	8774.76	1277.18	8425.52	1277.18	6132.73	1277.18	4208.39	1277.18	3681.04	1277.18	3378.94
	1275.75	11832	1275.75	20458.6	1275.75	25549.6	1275.75	16818.3	1275.75	16629.8	1275.75	8643.99	1275.75	8424.01	1275.75	6016.4	1275.75	4132.57	1275.75	3641.97	1275.75	3388.81
	1274.32	11896.2	1274.32	20762.1	1274.32	25646.3	1274.32	16981.2	1274.32	16696.6	1274.32	8591.82	1274.32	8476.61	1274.32	5887.89	1274.32	4119.61	1274.32	3517.37	1274.32	3306.16
	1272.89	11620.1	1272.89	20559.4	1272.89	25596.3	1272.89	16660.5	1272.89	16522.6	1272.89	8689.76	1272.89	8305.8	1272.89	5864.15	1272.89	4066.51	1272.89	3586.56	1272.89	3391.08
	1271.45	11721	1271.45	20405.7	1271.45	25391.1	1271.45	16523.1	1271.45	16585.9	1271.45	8651.56	1271.45	8225.79	1271.45	5943.37	1271.45	4074.5	1271.45	3462.02	1271.45	3315.44
	1270.02	11720.6	1270.02	20449.1	1270.02	25424.9	1270.02	16567.3	1270.02	16499.2	1270.02	8398.78	1270.02	8353.42	1270.02	5710.26	1270.02	4049.35	1270.02	3520.72	1270.02	3262.51
	1268.59	11620.8	1268.59	20586.7	1268.59	25062.7	1268.59	16276.5	1268.59	16513.7	1268.59	8334.47	1268.59	8167.02	1268.59	5866.23	1268.59	3943.96	1268.59	3549.74	1268.59	3199.13
	1267.15	11686.7	1267.15	20265.6	1267.15	25087.9	1267.15	16242.2	1267.15	16277	1267.15	8674.81	1267.15	8179.5	1267.15	5751.81	1267.15	3880.47	1267.15	3453.18	1267.15	3277.03
	1265.72	11552.1	1265.72	20082.4	1265.72	25179.3	1265.72	16384	1265.72	16401.4	1265.72	8382.05	1265.72	8087.36	1265.72	5649.65	1265.72	3935.57	1265.72	3400.25	1265.72	3307.83
	1264.29	11497.8	1264.29	20089.3	1264.29	25220.1	1264.29	16199.7	1264.29	16476.9	1264.29	8274.2	1264.29	7895.88	1264.29	5641.66	1264.29	3894.77	1264.29	3410.1	1264.29	3192.17
	1262.85	11645.6	1262.85	20127.5	1262.85	25121.4	1262.85	15973.7	1262.85	16095.7	1262.85	8251.8	1262.85	8028.68	1262.85	5602.3	1262.85	3876.64	1262.85	3334.54	1262.85	3102.7
	1261.42	11545.9	1261.42	20177.9	1261.42	24993.2	1261.42	16096.3	1261.42	16166	1261.42	8211.98	1261.42	7884.33	1261.42	5533.32	1261.42	3868.97	1261.42	3299.08	1261.42	3171.86
	1259.98	11549.1	1259.98	20052.3	1259.98	24938.2	1259.98	16098.6	1259.98	15910.5	1259.98	8191.34	1259.98	7909.06	1259.98	5567.18	1259.98	3751.53	1259.98	3265.38	1259.98	3082.42
	1258.55	11709	1258.55	20047	1258.55	24787.4	1258.55	15874.5	1258.55	16062.7	1258.55	8010.42	1258.55	7904.15	1258.55	5404.16	1258.55	3717.76	1258.55	3235.18	1258.55	3034.83
	1257.11	11426.5	1257.11	20015.5	1257.11	24896.1	1257.11	15861.2	1257.11	16024.9	1257.11	8033.37	1257.11	7871.38	1257.11	5406.67	1257.11	3807.66	1257.11	3243.31	1257.11	3032.55
	1255.68	11532.4	1255.68	19809.9	1255.68	24759.3	1255.68	15750.4	1255.68	15809.6	1255.68	7984.91	1255.68	7774.18	1255.68	5390.03	1255.68	3679.85	1255.68	3237.5	1255.68	3019.81
	1254.24	11624.4	1254.24	19895.1	1254.24	24451.9	1254.24	15576.9	1254.24	15758	1254.24	7847.66	1254.24	7478.52	1254.24	5326.38	1254.24	3712.27	1254.24	3196.87	1254.24	3174.24
	1252.81	11319.4	1252.81	19815	1252.81	24482.3	1252.81	15675.1	1252.81	15781.3	1252.81	7854.96	1252.81	7525.92	1252.81	5381.13	1252.81	3641.97	1252.81	3180.63	1252.81	2945.61
	1251.37	11460	1251.37	19621.7	1251.37	24491.9	1251.37	15571.3	1251.37	15686.2	1251.37	7794.37	1251.37	7613.34	1251.37	5173.04	1251.37	3655.24	1251.37	3129.58	1251.37	2981.63
	1249.93	11317	1249.93	19588.6	1249.93	24551.8	1249.93	15530.2	1249.93	15483.3	1249.93	7780.78	1249.93	7450.13	1249.93	5062.47	1249.93	3750.3	1249.93	3160.35	1249.93	2974.14
	1248.5	11372.4	1248.5	19571.1	1248.5	24467.4	1248.5	15297.8	1248.5	15539.6	1248.5	7615.83	1248.5	7419.21	1248.5	5033.72	1248.5	3633.05	1248.5	3118.02	1248.5	2886.6
	1247.06	11382.6	1247.06	19654.6	1247.06	24344.7	1247.06	15060.2	1247.06	15629	1247.06	7506.6	1247.06	7400.49	1247.06	5187.65	1247.06	3561.07	1247.06	3073.97	1247.06	2844.33
	1245.62	11230.9	1245.62	19428.4	1245.62	24076	1245.62	15354.9	1245.62	15508	1245.62	7646.14	1245.62	7327.84	1245.62	5040.61	1245.62	3565.65	1245.62	3061.24	1245.62	2927.31
	1244.18	11322.8	1244.18	19531	1244.18	24450.7	1244.18	14988.7	1244.18	15380	1244.18	7568.25	1244.18	7246.53	1244.18	5029.27	1244.18	3493.71	1244.18	3074.6	1244.18	2850.27
	1242.75	11419.9	1242.75	19242.4	1242.75	24023.8	1242.75	15278.1	1242.75	15504.1	1242.75	7467.79	1242.75	7139.17	1242.75	4913.61	1242.75	3418.32	1242.75	2945.39	1242.75	2849.76
	1241.31	11204	1241.31	19275.4	1241.31	24085.6	1241.31	14910.3	1241.31	15336.2	1241.31	7617.69	1241.31	7139.62	1241.31	4924.9	1241.31	3454.21	1241.31	3038.73	1241.31	2850.98
	1239.87	11255.9	1239.87	19190.3	1239.87	24300.3	1239.87	15203.1	1239.87	15170.1	1239.87	7353.87	1239.87	7159.2	1239.87	4884.04	1239.87	3357.99	1239.87	2928.68	1239.87	2831.35
	1238.43	11297.3	1238.43	19223.3	1238.43	24047.4	1238.43	14675.5	1238.43	15078.7	1238.43	7366.45	1238.43	7051.91	1238.43	4897.06	1238.43	3381.72	1238.43	2922.94	1238.43	2830.84
	1236.99	11076.4	1236.99	19480.5	1236.99	23947.5	1236.99	14773.7	1236.99	15145.5	1236.99	7373.81	1236.99	7076.7	1236.99	4739.81	1236.99	3424.55	1236.99	2941.53	1236.99	2809.48
	1235.55	11220.3	1235.55	19258.1	1235.55	23910.2	1235.55	14632.1	1235.55	15042	1235.55	7318.63	1235.55	6936.46	1235.55	4787.6	1235.55	3401.35	1235.55	2859.36	1235.55	2756.86
	1234.11	11101.9	1234.11	19016.7	1234.11	23940.6	1234.11	14766.6	1234.11	14756.2	1234.11	7353.79	1234.11	7063.74	1234.11	4696.42	1234.11	3291.32	1234.11	2914.42	1234.11	2712.95
	1232.67	11292.7	1232.67	19023.7	1232.67	23825.2	1232.67	14402.8	1232.67	15135.6	1232.67	7071.15	1232.67	6869.72	1232.67	4735.52	1232.67	3330.67	1232.67	2851.38	1232.67	2722.88
	1231.23	11356.6	1231.23	18877.9	1231.23	23904.3	1231.23	14462.7	1231.23	14922.8	1231.23	7233.09	1231.23	6915.36	1231.23	4493.33	1231.23	3304.02	1231.23	2823.09	1231.23	2672.04
	1229.79	11196.6	1229.79	18798.1	1229.79	23582.3	1229.79	14369.8	1229.79	14840.3	1229.79	6988.76	1229.79	6711.02	1229.79	4669.59	1229.79	3185.39	1229.79	2680.24	1229.79	2761.83
	1228.35	11092.2	1228.35	18933.6	1228.35	23706.5	1228.35	14343	1228.35	14723	1228.35	7072.55	1228.35	6801.8	1228.35	4493.45	1228.35	3214.32	1228.35	2813.4	1228.35	2624.22
	1226.91	11124.9	1226.91	18635.2	1226.91	23820.2	1226.91	14126.9	1226.91	14574.6	1226.91	6996.66	1226.91	6706.87	1226.91	4579.41	1226.91	3132.19	1226.91	2753.89	1226.91	2630.69
	1225.47	11152.4	1225.47	18709.9	1225.47	23670.2	1225.47	14219.8	1225.47	14660.5	1225.47	7064.8	1225.47	6830.58	1225.47	4453.67	1225.47	3301.65	1225.47	2732.58	1225.47	2618.07
	1224.03	11004.7	1224.03	18871.4	1224.03	23579.2	1224.03	14121.9	1224.03	14415	1224.03	6761.7	1224.03	6602.11	1224.03	4399.09	1224.03	3193.51	1224.03	2681.78	1224.03	2607.19
	1222.59	11030.4	1222.59	18427.4	1222.59	23216	1222.59	13840.1	1222.59	14488.7	1222.59	6670.3	1222.59	6618.27	1222.59	4439.93	1222.59	3146.11	1222.59	2726.39	1222.59	2608.46
	1221.15	10875.9	1221.15	18796.9	1221.15	23742.4	1221.15	14205.2	1221.15	14468.8	1221.15	6790.48	1221.15	6643.09	1221.15	4303.88	1221.15	3114.33	1221.15	2557.7	1221.15	2545.56
	1219.71	11062.9	1219.71	18708.6	1219.71	23502.4	1219.71	13784.8	1219.71	14247.7	1219.71	6735.52	1219.71	6530.94	1219.71	4306.57	1219.71	2997.61	1219.71	2675.14	1219.71	2536.44
	1218.26	10868.5	1218.26	18830	1218.26	23026.6	1218.26	13714.8	1218.26	14212.2	1218.26	6666.7	1218.26	6437.89	1218.26	4284.99	1218.26	3146.14	1218.26	2551.58	1218.26	2477.05
	1216.82	11005.2	1216.82	18596.2	1216.82	23074.5	1216.82	13634.3	1216.82	14149	1216.82	6509.52	1216.82	6426.33	1216.82	4194.1	1216.82	3064.12	1216.82	2561.52	1216.82	2492.2
	1215.38	10928.7	1215.38	18326	1215.38	23136.2	1215.38	13654.4	1215.38	14020	1215.38	6475.43	1215.38	6350.67	1215.38	4210.68	1215.38	3068.77	1215.38	2569.72	1215.38	2467.49
	1213.94	10968.3	1213.94	18128.6	1213.94	22847.9	1213.94	13759.3	1213.94	13903.1	1213.94	6583.41	1213.94	6340.86	1213.94	4121.56	1213.94	3007.58	1213.94	2593.52	1213.94	2564.07
	1212.49	10848.5	1212.49	18227.6	1212.49	22812.6	1212.49	13510.9	1212.49	13971.6	1212.49	6519.87	1212.49	6235.79	1212.49	4103.5	1212.49	3041.68	1212.49	2549.75	1212.49	2494.32
	1211.05	11007.7	1211.05	18257.2	1211.05	23075.2	1211.05	13453	1211.05	14045.3	1211.05	6428.64	1211.05	6231.21	1211.05	4194.55	1211.05	2942.42	1211.05	2525.04	1211.05	2481.75
	1209.6	10803.1	1209.6	18084.2	1209.6	23062.4	1209.6	13235.9	1209.6	13893.9	1209.6	6340.91	1209.6	6134.85	1209.6	4072.59	1209.6	2941.89	1209.6	2517.66	1209.6	2458.79
	1208.16	10901.6	1208.16	18179.6	1208.16	22947.5	1208.16	13401.5	1208.16	13759.8	1208.16	6325.91	1208.16	6112.97	1208.16	4163.61	1208.16	2903.27	1208.16	2416.8	1208.16	2437.57
	1206.72	10873.6	1206.72	18273.3	1206.72	23002.2	1206.72	13084	1206.72	13852.5	1206.72	6333.43	1206.72	6070.33	1206.72	4020.92	1206.72	2909.67	1206.72	2473.48	1206.72	2426.75
	1205.27	10624.2	1205.27	18079.7	1205.27	22525.6	1205.27	13270.3	1205.27	13644.1	1205.27	6254.41	1205.27	5994.82	1205.27	4046.16	1205.27	2886.65	1205.27	2485.15	1205.27	2433.23
	1203.83	10693.2	1203.83	18008.9	1203.83	22888.4	1203.83	13022.2	1203.83	13773.2	1203.83	6042.19	1203.83	5952.22	1203.83	3927.77	1203.83	2870.56	1203.83	2431.07	1203.83	2379.16
	1202.38	10746.7	1202.38	17879.4	1202.38	22507.1	1202.38	12760.4	1202.38	13564.8	1202.38	6056.68	1202.38	6115.49	1202.38	3942.63	1202.38	2797.38	1202.38	2472.15	1202.38	2340.67
	1200.94	10525.1	1200.94	17957.5	1200.94	22354.3	1200.94	13046.9	1200.94	13576.2	1200.94	6038.29	1200.94	5977.75	1200.94	3912.52	1200.94	2892.01	1200.94	2418.08	1200.94	2345.44
	1199.49	10853.5	1199.49	17810.7	1199.49	22587.2	1199.49	12918.3	1199.49	13663.7	1199.49	5954.19	1199.49	5924.79	1199.49	3851.29	1199.49	2808.48	1199.49	2381.33	1199.49	2284.49
	1198.04	10739.1	1198.04	17804	1198.04	22289.2	1198.04	12751.7	1198.04	13493.5	1198.04	6063.78	1198.04	5773.3	1198.04	3885.18	1198.04	2783.77	1198.04	2342.86	1198.04	2315.2
	1196.6	10844.4	1196.6	17761.1	1196.6	22338.8	1196.6	12571.4	1196.6	13527.4	1196.6	5926.12	1196.6	5799.92	1196.6	3948.44	1196.6	2802.29	1196.6	2383.93	1196.6	2300.95
	1195.15	10614.3	1195.15	17645.5	1195.15	22431.5	1195.15	12641.7	1195.15	13308.9	1195.15	5954.43	1195.15	5788.5	1195.15	3800.81	1195.15	2734.37	1195.15	2362.76	1195.15	2362.76
	1193.71	10631.4	1193.71	17640.6	1193.71	22178.6	1193.71	12715.5	1193.71	13392.9	1193.71	5948.18	1193.71	5630.2	1193.71	3734.46	1193.71	2680.31	1193.71	2358.88	1193.71	2305.31
	1192.26	10745.2	1192.26	17708.3	1192.26	22204	1192.26	12561.1	1192.26	13179.7	1192.26	5850.35	1192.26	5674.11	1192.26	3766.62	1192.26	2669.46	1192.26	2296.25	1192.26	2287.61
	1190.81	10582.6	1190.81	17513.3	1190.81	22079.1	1190.81	12546.8	1190.81	13229.2	1190.81	5769.83	1190.81	5503.8	1190.81	3800.49	1190.81	2729.44	1190.81	2332.12	1190.81	2278.57
	1189.36	10625.6	1189.36	17581	1189.36	22073.4	1189.36	12413.3	1189.36	13064.4	1189.36	5665.16	1189.36	5501.08	1189.36	3699.63	1189.36	2675.41	1189.36	2314.43	1189.36	2290.25
	1187.92	10511.5	1187.92	17645.2	1187.92	22059.1	1187.92	12436.9	1187.92	13208.8	1187.92	5785.02	1187.92	5620.97	1187.92	3662.7	1187.92	2630.03	1187.92	2244.93	1187.92	2270.84
	1186.47	10711.6	1186.47	17502.2	1186.47	21929.1	1186.47	12331.1	1186.47	13042.4	1186.47	5744.27	1186.47	5547.44	1186.47	3551.54	1186.47	2582.94	1186.47	2275.61	1186.47	2228.99
	1185.02	10583.6	1185.02	17367.8	1185.02	21878.5	1185.02	12101	1185.02	12924.4	1185.02	5627.58	1185.02	5549.89	1185.02	3675.19	1185.02	2572.11	1185.02	2275.2	1185.02	2175.08
	1183.57	10706	1183.57	17463.1	1183.57	21826.2	1183.57	12288.7	1183.57	12865.2	1183.57	5598.95	1183.57	5298.63	1183.57	3569.24	1183.57	2597.54	1183.57	2198.85	1183.57	2138.44
	1182.12	10648.9	1182.12	17180.4	1182.12	21832.6	1182.12	12050.1	1182.12	12735.1	1182.12	5513.38	1182.12	5454.71	1182.12	3587.58	1182.12	2566.01	1182.12	2262.3	1182.12	2179.47
	1180.67	10576.2	1180.67	17310.1	1180.67	21657.9	1180.67	12153.1	1180.67	12777.7	1180.67	5526.19	1180.67	5305.35	1180.67	3588.66	1180.67	2619.03	1180.67	2204.96	1180.67	2213.58
	1179.22	10458.7	1179.22	17136.2	1179.22	21824.8	1179.22	11959.5	1179.22	12806.4	1179.22	5447.57	1179.22	5200.89	1179.22	3481.06	1179.22	2608.21	1179.22	2180.41	1179.22	2144.18
	1177.78	10368.9	1177.78	17400.5	1177.78	22062.3	1177.78	11936.6	1177.78	12774.8	1177.78	5493.16	1177.78	5212.03	1177.78	3521.83	1177.78	2521.51	1177.78	2171.39	1177.78	2133.45
	1176.33	10415.3	1176.33	17405.9	1176.33	21791.1	1176.33	11815.5	1176.33	12615.6	1176.33	5374.91	1176.33	5331.8	1176.33	3516.02	1176.33	2543.47	1176.33	2195.14	1176.33	2153.76
	1174.88	10370.3	1174.88	17197.6	1174.88	21644	1174.88	11946.1	1174.88	12513.3	1174.88	5403.25	1174.88	5170.5	1174.88	3530.9	1174.88	2555.08	1174.88	2132.68	1174.88	2175.78
	1173.42	10465	1173.42	16967	1173.42	21471.2	1173.42	11821.6	1173.42	12504.2	1173.42	5260.93	1173.42	5131.64	1173.42	3399.26	1173.42	2458.09	1173.42	2130.57	1173.42	2151.26
	1171.97	10302.8	1171.97	17027.7	1171.97	21646.6	1171.97	11810.8	1171.97	12469.2	1171.97	5194.49	1171.97	5092.8	1171.97	3395.2	1171.97	2431.79	1171.97	2149.15	1171.97	2116.4
	1170.52	10321.6	1170.52	16933.3	1170.52	21277.4	1170.52	11564	1170.52	12516.9	1170.52	5283.15	1170.52	5093.61	1170.52	3365.3	1170.52	2438.25	1170.52	2107.4	1170.52	2128.08
	1169.07	10368	1169.07	16802.8	1169.07	21209.8	1169.07	11362.1	1169.07	12494	1169.07	5313.21	1169.07	5004.83	1169.07	3354.35	1169.07	2460.2	1169.07	2129.42	1169.07	2144.93
	1167.62	10379.9	1167.62	16751.5	1167.62	21245.6	1167.62	11585.7	1167.62	12233.3	1167.62	5072.82	1167.62	5071.1	1167.62	3326.19	1167.62	2411.53	1167.62	2141.09	1167.62	2120.42
	1166.17	10436.6	1166.17	16858.7	1166.17	21105.7	1166.17	11571.5	1166.17	12319	1166.17	5164.91	1166.17	5040.91	1166.17	3380.7	1166.17	2373.21	1166.17	2159.65	1166.17	2040.82
	1164.72	10309	1164.72	16633.6	1164.72	21243.1	1164.72	11343.9	1164.72	12222	1164.72	5186.36	1164.72	4845.43	1164.72	3337.04	1164.72	2426.16	1164.72	2038.73	1164.72	2018.07
	1163.27	10178	1163.27	16678.8	1163.27	20939.7	1163.27	11360.8	1163.27	12269.8	1163.27	5047.7	1163.27	4815.29	1163.27	3288.24	1163.27	2387.84	1163.27	2057.3	1163.27	2062.46
	1161.81	10353.5	1161.81	16529.4	1161.81	21089.1	1161.81	11365.6	1161.81	12178	1161.81	5081.22	1161.81	4788.6	1161.81	3217.07	1161.81	2327.17	1161.81	2087.91	1161.81	2055.21
	1160.36	10331	1160.36	16585	1160.36	21019.9	1160.36	11083	1160.36	12019.2	1160.36	4909.92	1160.36	4672.43	1160.36	3280.17	1160.36	2318.14	1160.36	2006.65	1160.36	2011.81
	1158.91	10133	1158.91	16439.2	1158.91	20955.9	1158.91	11141.3	1158.91	11960.3	1158.91	4848.81	1158.91	4762.78	1158.91	3248.6	1158.91	2369.35	1158.91	2030.38	1158.91	1949.51
	1157.45	10162.1	1157.45	16374.3	1157.45	20814.5	1157.45	11232.1	1157.45	11856.6	1157.45	4839.34	1157.45	4743	1157.45	3146.52	1157.45	2308.71	1157.45	1992.16	1157.45	1956.04
	1156	10191.2	1156	16323.2	1156	20781.5	1156	11053	1156	12004.1	1156	4867.71	1156	4602.82	1156	3214.75	1156	2251.53	1156	1978.04	1156	1993.52
	1154.55	10067.3	1154.55	16292.7	1154.55	20798.4	1154.55	10971.9	1154.55	11833.4	1154.55	4916.7	1154.55	4729.25	1154.55	3181.5	1154.55	2290.68	1154.55	2013.8	1154.55	1951.89
	1153.09	10184.1	1153.09	16114.4	1153.09	20791.2	1153.09	10918.3	1153.09	11716.1	1153.09	4848.76	1153.09	4649.3	1153.09	3194.68	1153.09	2257.29	1153.09	1958.42	1153.09	1956.7
	1151.64	10012.1	1151.64	16082.2	1151.64	20821.8	1151.64	10924.9	1151.64	11746.7	1151.64	4842.72	1151.64	4605.49	1151.64	3018.75	1151.64	2223.89	1151.64	1882.42	1151.64	1954.62
	1150.18	9967.3	1150.18	16058.7	1150.18	20642.7	1150.18	10843.9	1150.18	11777.2	1150.18	4798.88	1150.18	4508.4	1150.18	3221.02	1150.18	2190.49	1150.18	1931.93	1150.18	1866.61
	1148.73	9968.94	1148.73	16122.8	1148.73	20530.8	1148.73	10603.1	1148.73	11730.4	1148.73	4730.99	1148.73	4567.74	1148.73	3088.12	1148.73	2157.08	1148.73	1940.17	1148.73	1967.67
	1147.27	9943.09	1147.27	15901.7	1147.27	20415.4	1147.27	10730	1147.27	11671.6	1147.27	4623.61	1147.27	4494.75	1147.27	3034.3	1147.27	2123.67	1147.27	1908.89	1147.27	1902.02
	1145.82	9973.93	1145.82	15754.5	1145.82	20473.5	1145.82	10734.9	1145.82	11843	1145.82	4621.06	1145.82	4404.61	1145.82	3104.18	1145.82	2222.92	1145.82	1911.98	1145.82	1927.45
	1144.36	9906.86	1144.36	15662.4	1144.36	20251.7	1144.36	10729.6	1144.36	11464.7	1144.36	4494.84	1144.36	4378.05	1144.36	2933.59	1144.36	2141.79	1144.36	1903.05	1144.36	1861.83
	1142.91	10015	1142.91	15611.5	1142.91	20363.1	1142.91	10449.4	1142.91	11555.3	1142.91	4521.51	1142.91	4396.15	1142.91	2988.01	1142.91	2112.21	1142.91	1875.23	1142.91	1870.08
	1141.45	9982.27	1141.45	15692.8	1141.45	20275.3	1141.45	10487	1141.45	11572.1	1141.45	4488.07	1141.45	4359.3	1141.45	2958.28	1141.45	2171.92	1141.45	1929.84	1141.45	1921.25
	1140	9925.53	1140	15786.1	1140	20254.5	1140	10481.7	1140	11549.5	1140	4459.79	1140	4274.4	1140	2918.26	1140	2164.67	1140	1881.42	1140	1896.87
	1138.54	9880.83	1138.54	15417.7	1138.54	20041.4	1138.54	10339.1	1138.54	11590.3	1138.54	4428.1	1138.54	4220.42	1138.54	2922.89	1138.54	2114.5	1138.54	1853.62	1138.54	1848.47
	1137.08	10009.5	1137.08	15696.3	1137.08	20212.8	1137.08	10239.4	1137.08	11514.4	1137.08	4430.73	1137.08	4279.72	1137.08	2978.99	1137.08	2084.95	1137.08	1844.71	1137.08	1908.2
	1135.62	9909.86	1135.62	15386.4	1135.62	19950.1	1135.62	10143.2	1135.62	11212.1	1135.62	4400.76	1135.62	4218.9	1135.62	2825.75	1135.62	2074.28	1135.62	1880.4	1135.62	1846.09
	1134.17	9793.14	1134.17	15251.5	1134.17	20130.1	1134.17	10239.1	1134.17	11313	1134.17	4286.75	1134.17	4053.46	1134.17	2921.3	1134.17	2051.6	1134.17	1789.15	1134.17	1794.29
	1132.71	9661.03	1132.71	15267.6	1132.71	20057.8	1132.71	10237.3	1132.71	11357.2	1132.71	4361.44	1132.71	4049.3	1132.71	2804.15	1132.71	2090.68	1132.71	1821.41	1132.71	1812.84
	1131.25	9808.47	1131.25	15451.8	1131.25	19935.9	1131.25	10028	1131.25	11010.5	1131.25	4312.64	1131.25	4160.02	1131.25	2899.67	1131.25	2081.73	1131.25	1755.92	1131.25	1788.5
	1129.79	9738.12	1129.79	15341	1129.79	19747.1	1129.79	10060.4	1129.79	11281.1	1129.79	4243.28	1129.79	4166.13	1129.79	2756.85	1129.79	2028.2	1129.79	1825.9	1129.79	1882.47
	1128.34	9570.09	1128.34	15192.5	1128.34	19894.4	1128.34	10159.8	1128.34	11200.2	1128.34	4211.66	1128.34	4007.68	1128.34	2792.35	1128.34	1964.41	1128.34	1774.14	1128.34	1751.86
	1126.88	9784.3	1126.88	15184.6	1126.88	19709.1	1126.88	10017.4	1126.88	11194.8	1126.88	4200.62	1126.88	3982.96	1126.88	2839.83	1126.88	1977.77	1126.88	1760.11	1126.88	1804.67
	1125.42	9583.76	1125.42	14959.1	1125.42	19811.8	1125.42	9880.2	1125.42	11187.6	1125.42	4098.76	1125.42	3956.54	1125.42	2789.62	1125.42	1953.42	1125.42	1749.51	1125.42	1783.78
	1123.96	9715.66	1123.96	15084.9	1123.96	19696.9	1123.96	9801.32	1123.96	11199.3	1123.96	4164.83	1123.96	3765.65	1123.96	2698.32	1123.96	1987.33	1123.96	1754.34	1123.96	1812.59
	1122.5	9594	1122.5	15058.2	1122.5	19511.7	1122.5	9707.06	1122.5	11010.6	1122.5	4054.46	1122.5	3912.28	1122.5	2728.66	1122.5	1939.01	1122.5	1766.01	1122.5	1796.84
	1121.04	9677.9	1121.04	14875.6	1121.04	19672.6	1121.04	9698.45	1121.04	10905.8	1121.04	4060.57	1121.04	3930.42	1121.04	2714.47	1121.04	1990.04	1121.04	1722.88	1121.04	1777.68
	1119.58	9561.43	1119.58	14900.3	1119.58	19729	1119.58	9802.86	1119.58	10873	1119.58	4006.76	1119.58	3898.88	1119.58	2713.98	1119.58	1965.71	1119.58	1755.1	1119.58	1758.52
	1118.12	9628.18	1118.12	14926.8	1118.12	19425.8	1118.12	9504.92	1118.12	10948.1	1118.12	3968.37	1118.12	3780.05	1118.12	2653.57	1118.12	1913.99	1118.12	1657.2	1118.12	1773.61
	1116.66	9484.37	1116.66	14853.9	1116.66	19251.2	1116.66	9549.41	1116.66	10918.8	1116.66	3989.91	1116.66	3690.36	1116.66	2702.73	1116.66	1893.11	1116.66	1723.65	1116.66	1699.69
	1115.2	9421.05	1115.2	14659.5	1115.2	19331.5	1115.2	9516.88	1115.2	10771.3	1115.2	3934.42	1115.2	3718.79	1115.2	2707.37	1115.2	1879.08	1115.2	1706.23	1115.2	1750.72
	1113.74	9616.12	1113.74	14725.3	1113.74	19064.5	1113.74	9504.9	1113.74	10719.7	1113.74	3918.31	1113.74	3603.48	1113.74	2653.84	1113.74	1948.89	1113.74	1692.23	1113.74	1769.23
	1112.27	9417.64	1112.27	14654.2	1112.27	19351.9	1112.27	9421.06	1112.27	10714.4	1112.27	3852.59	1112.27	3671.26	1112.27	2560.98	1112.27	1919.45	1112.27	1707.32	1112.27	1751.8
	1110.81	9350.94	1110.81	14696	1110.81	19091.9	1110.81	9397.12	1110.81	10467.9	1110.81	3899.79	1110.81	3588.49	1110.81	2640.91	1110.81	1895.16	1110.81	1665.96	1110.81	1653.99
	1109.35	9209.02	1109.35	14553.2	1109.35	19061.1	1109.35	9393.72	1109.35	10748.1	1109.35	3839.23	1109.35	3659.67	1109.35	2607.94	1109.35	1896.53	1109.35	1651.98	1109.35	1687.89
	1107.89	9368.08	1107.89	14665.1	1107.89	18924.2	1107.89	9318.49	1107.89	10546.1	1107.89	3734.24	1107.89	3616.26	1107.89	2616.02	1107.89	1896.19	1107.89	1607.23	1107.89	1689.3
	1106.43	9397.16	1106.43	14542.8	1106.43	19175.5	1106.43	9311.68	1106.43	10465.6	1106.43	3779.72	1106.43	3583.13	1106.43	2466.82	1106.43	1861.65	1106.43	1639.42	1106.43	1615.48
	1104.96	9392.04	1104.96	14364.1	1104.96	18849	1104.96	9181.81	1104.96	10774.8	1104.96	3698.7	1104.96	3567.09	1104.96	2546.7	1104.96	1847.64	1104.96	1610.06	1104.96	1716.03
	1103.5	9376.67	1103.5	14566.6	1103.5	18951.6	1103.5	9188.69	1103.5	10475.5	1103.5	3699.74	1103.5	3527.15	1103.5	2554.79	1103.5	1814.84	1103.5	1643.95	1103.5	1584.14
	1102.04	9228.04	1102.04	14157.3	1102.04	18705.5	1102.04	9233.16	1102.04	10463.3	1102.04	3722.99	1102.04	3497.46	1102.04	2545.78	1102.04	1811.09	1102.04	1602.65	1102.04	1681.24
	1100.57	9287.86	1100.57	14282.8	1100.57	18821.7	1100.57	9139.24	1100.57	10446.1	1100.57	3720.61	1100.57	3478.04	1100.57	2422.33	1100.57	1848.35	1100.57	1547.69	1100.57	1646.77
	1099.11	9303.26	1099.11	14261.5	1099.11	18702.2	1099.11	9012.91	1099.11	10466.4	1099.11	3634.54	1099.11	3434.71	1099.11	2507.29	1099.11	1803.61	1099.11	1672.09	1099.11	1629.39
	1097.65	9156.43	1097.65	14252.1	1097.65	18869.6	1097.65	9035.19	1097.65	10160.5	1097.65	3568.99	1097.65	3396.52	1097.65	2416.33	1097.65	1818.65	1097.65	1608.61	1097.65	1668.38
	1096.18	9275.99	1096.18	14061.7	1096.18	18487.1	1096.18	9055.75	1096.18	10355	1096.18	3554.69	1096.18	3394.2	1096.18	2405.65	1096.18	1806.37	1096.18	1598.07	1096.18	1676.61
	1094.72	9277.73	1094.72	14257.1	1094.72	18676.7	1094.72	8946.57	1094.72	10112.5	1094.72	3632.57	1094.72	3224.59	1094.72	2441.06	1094.72	1788.97	1094.72	1565.35	1094.72	1618.27
	1093.25	9262.4	1093.25	14128.3	1093.25	18553.8	1093.25	8849.37	1093.25	10315.4	1093.25	3567.06	1093.25	3370.78	1093.25	2418.43	1093.25	1809.13	1093.25	1534.35	1093.25	1623.1
	1091.79	9194.17	1091.79	14079.6	1091.79	18596.5	1091.79	8968.92	1091.79	10267.5	1091.79	3580.06	1091.79	3370.17	1091.79	2498.19	1091.79	1745.66	1091.79	1525.54	1091.79	1655.22
	1090.32	9252.22	1090.32	14054.9	1090.32	18431.1	1090.32	8680.68	1090.32	10253.7	1090.32	3507.76	1090.32	3320.09	1090.32	2420.97	1090.32	1740.23	1090.32	1569.62	1090.32	1584.97
	1088.86	9190.84	1088.86	13953.4	1088.86	18463.6	1088.86	8752.45	1088.86	10106.9	1088.86	3508.83	1088.86	3329.72	1088.86	2430.76	1088.86	1717.74	1088.86	1576.16	1088.86	1548.87
	1087.39	9139.72	1087.39	13928.7	1087.39	18600.1	1087.39	8675.83	1087.39	10173.2	1087.39	3494.55	1087.39	3293.3	1087.39	2295.59	1087.39	1720.84	1087.39	1519.59	1087.39	1546.88
	1085.93	9216.51	1085.93	13800	1085.93	18537	1085.93	8679.37	1085.93	10144.1	1085.93	3539.96	1085.93	3219.38	1085.93	2371.91	1085.93	1713.71	1085.93	1483.51	1085.93	1607.99
	1084.46	9023.89	1084.46	13840.2	1084.46	18399	1084.46	8676.1	1084.46	10099.7	1084.46	3529.09	1084.46	3229.03	1084.46	2344.2	1084.46	1677.59	1084.46	1548.02	1084.46	1578.71
	1082.99	9018.85	1082.99	13798.4	1082.99	18320.7	1082.99	8623.39	1082.99	10004.1	1082.99	3427.88	1082.99	3248.9	1082.99	2350.59	1082.99	1673.88	1082.99	1520.47	1082.99	1576.72
	1081.53	9133.1	1081.53	13811.3	1081.53	18319	1081.53	8447.99	1081.53	9869.34	1081.53	3263.65	1081.53	3221.04	1081.53	2270.07	1081.53	1682.1	1081.53	1482.7	1081.53	1562.8
	1080.06	8942.31	1080.06	13573.6	1080.06	18179.4	1080.06	8601.52	1080.06	10022.6	1080.06	3426.64	1080.06	3106.3	1080.06	2293.51	1080.06	1685.2	1080.06	1501.18	1080.06	1540.37
	1078.59	8995.21	1078.59	13642.7	1078.59	17968.3	1078.59	8605.08	1078.59	9758.44	1078.59	3323.8	1078.59	3187.51	1078.59	2316.95	1078.59	1661.05	1078.59	1540.09	1078.59	1557.13
	1077.12	8968.03	1077.12	13647.1	1077.12	18036.6	1077.12	8589.89	1077.12	9884.42	1077.12	3326.6	1077.12	3074.51	1077.12	2248.4	1077.12	1638.6	1077.12	1558.55	1077.12	1524.48
	1075.65	9111.16	1075.65	13627.6	1075.65	18016.3	1075.65	8506.59	1075.65	9795.78	1075.65	3300.46	1075.65	3101.2	1075.65	2265.02	1075.65	1663.85	1075.65	1476.52	1075.65	1544.64
	1074.19	8884.76	1074.19	13417.4	1074.19	17852.9	1074.19	8404.59	1074.19	9817.84	1074.19	3245.37	1074.19	3095.53	1074.19	2325.91	1074.19	1598.85	1074.19	1467.74	1074.19	1508.6
	1072.72	9068.71	1072.72	13556.2	1072.72	17892.3	1072.72	8437.12	1072.72	9707.11	1072.72	3266.91	1072.72	3081.35	1072.72	2167.16	1072.72	1581.53	1072.72	1452.15	1072.72	1538.97
	1071.25	8907.07	1071.25	13395.5	1071.25	17863.5	1071.25	8341.97	1071.25	9809.18	1071.25	3254.41	1071.25	3026.33	1071.25	2229.75	1071.25	1627.2	1071.25	1475.72	1071.25	1497.84
	1069.78	9034.79	1069.78	13391.4	1069.78	17494.4	1069.78	8314.93	1069.78	9775.07	1069.78	3195.96	1069.78	3001.95	1069.78	2261.68	1069.78	1604.79	1069.78	1455.03	1069.78	1494.17
	1068.31	8817.07	1068.31	13458.7	1068.31	17754.9	1068.31	8279.4	1068.31	9662.7	1068.31	3248.12	1068.31	2972.48	1068.31	2191.51	1068.31	1647.03	1068.31	1499	1068.31	1573.87
	1066.84	8812.07	1066.84	13395	1066.84	17984.8	1066.84	8220.06	1066.84	9594.6	1066.84	3176.09	1066.84	2971.95	1066.84	2123.06	1066.84	1639.93	1066.84	1493.63	1066.84	1525.95
	1065.37	8846.19	1065.37	13389.2	1065.37	17724.7	1065.37	8354.64	1065.37	9604.77	1065.37	3195.92	1065.37	2939.09	1065.37	2221.33	1065.37	1573.3	1065.37	1413.42	1065.37	1457.64
	1063.9	8863.29	1063.9	13363	1063.9	17740.2	1063.9	8155.86	1063.9	9716.97	1063.9	3200.44	1063.9	2965.77	1063.9	2200.52	1063.9	1564.51	1063.9	1377.45	1063.9	1566.21
	1062.43	8825.98	1062.43	13326.5	1062.43	17694.5	1062.43	8246.2	1062.43	9655.7	1062.43	3177.76	1062.43	2955.03	1062.43	2118.51	1062.43	1594.83	1062.43	1469.01	1062.43	1494.52
	1060.96	8785.28	1060.96	13322.4	1060.96	17635.2	1060.96	8130.8	1060.96	9582.55	1060.96	3115.99	1060.96	2905.19	1060.96	2179.32	1060.96	1570.74	1060.96	1441.55	1060.96	1467.05
	1059.49	8606.93	1059.49	13199.3	1059.49	17431.4	1059.49	8039.25	1059.49	9511.13	1059.49	3093.33	1059.49	2979.45	1059.49	2185.72	1059.49	1548.36	1059.49	1388.6	1059.49	1395.4
	1058.02	8875.56	1058.02	13227.5	1058.02	17423.1	1058.02	8070.08	1058.02	9539.99	1058.02	3085.97	1058.02	2909.24	1058.02	2132.65	1058.02	1510.7	1058.02	1388.35	1058.02	1542.98
	1056.55	8744.83	1056.55	12994.1	1056.55	17622.2	1056.55	7934.4	1056.55	9511.08	1056.55	3136.38	1056.55	2908.71	1056.55	2099.98	1056.55	1573.29	1056.55	1416.98	1056.55	1481.54
	1055.08	8794.2	1055.08	13151.4	1055.08	17561.2	1055.08	8036.58	1055.08	9256.25	1055.08	3052.57	1055.08	2836.84	1055.08	2040.15	1055.08	1515.25	1055.08	1423.52	1055.08	1503.35
	1053.6	8690.7	1053.6	13160.9	1053.6	17493.5	1053.6	8002.85	1053.6	9456.68	1053.6	3036.74	1053.6	2829.53	1053.6	2123	1053.6	1569.32	1053.6	1375.7	1053.6	1441.94
	1052.13	8694.22	1052.13	13160.2	1052.13	17351.1	1052.13	7948.76	1052.13	9339.5	1052.13	3007.32	1052.13	2925.81	1052.13	2058.09	1052.13	1484.13	1052.13	1377.15	1052.13	1399.23
	1050.66	8687.55	1050.66	12998.2	1050.66	17504.1	1050.66	7896.39	1050.66	9432.88	1050.66	3061.1	1050.66	2738.52	1050.66	2074.69	1050.66	1516.12	1050.66	1388.79	1050.66	1446.51
	1049.19	8633.35	1049.19	12911	1049.19	17317.6	1049.19	7995.1	1049.19	9611.1	1049.19	3028.29	1049.19	2755	1049.19	2038.67	1049.19	1456.43	1049.19	1371.56	1049.19	1417.39
	1047.71	8731.92	1047.71	12947.7	1047.71	17314.5	1047.71	7842.61	1047.71	9368.36	1047.71	2956.46	1047.71	2807.11	1047.71	2033.21	1047.71	1491.81	1047.71	1410.35	1047.71	1444.29
	1046.24	8642.1	1046.24	12818.1	1046.24	17367.3	1046.24	7805.55	1046.24	9174.91	1046.24	2940.66	1046.24	2754	1046.24	1954.78	1046.24	1476.27	1046.24	1311.67	1046.24	1406.7
	1044.77	8586.24	1044.77	12893.8	1044.77	17320.1	1044.77	7826.19	1044.77	9254.69	1044.77	2923.16	1044.77	2794.22	1044.77	1964.61	1044.77	1486.18	1044.77	1358.94	1044.77	1406.44
	1043.29	8582.99	1043.29	12949.1	1043.29	17104.9	1043.29	7762.01	1043.29	9327.64	1043.29	2847.99	1043.29	2713.99	1043.29	1996.48	1043.29	1482.52	1043.29	1382.44	1043.29	1426.54
	1041.82	8644.18	1041.82	12758.5	1041.82	17188.3	1041.82	7606.27	1041.82	9258.11	1041.82	2894.96	1041.82	2720.28	1041.82	2004.6	1041.82	1497.51	1041.82	1348.27	1041.82	1370.32
	1040.34	8603.62	1040.34	12686.7	1040.34	17122.4	1040.34	7720.19	1040.34	9137.74	1040.34	2872.39	1040.34	2726.57	1040.34	1994.06	1040.34	1441.28	1040.34	1327.68	1040.34	1368.37
	1038.87	8468.12	1038.87	12769.2	1038.87	16941.3	1038.87	7654.37	1038.87	9041.14	1038.87	2929.51	1038.87	2709.12	1038.87	1997.09	1038.87	1478.32	1038.87	1334.22	1038.87	1418.98
	1037.39	8707.28	1037.39	12699	1037.39	17092.5	1037.39	7747.9	1037.39	9161.54	1037.39	2806.94	1037.39	2679.81	1037.39	2023.84	1037.39	1405.17	1037.39	1330.58	1037.39	1442.46
	1035.92	8661.64	1035.92	12891.6	1035.92	17106.4	1035.92	7538.05	1035.92	9076.84	1035.92	2864.05	1035.92	2684.41	1035.92	1972.64	1035.92	1445.58	1035.92	1365.93	1035.92	1364.24
	1034.44	8649.9	1034.44	12836.8	1034.44	17130.4	1034.44	7645.12	1034.44	9043	1034.44	2910.97	1034.44	2617.84	1034.44	1931.61	1034.44	1448.71	1034.44	1316.55	1034.44	1358.91
	1032.97	8528.05	1032.97	12863.2	1032.97	16959.5	1032.97	7486.18	1032.97	8960.04	1032.97	2890.12	1032.97	2544.52	1032.97	1914.32	1032.97	1431.51	1032.97	1321.39	1032.97	1360.35
	1031.49	8494.32	1031.49	12716.9	1031.49	17012.4	1031.49	7645.73	1031.49	8941.48	1031.49	2728.68	1031.49	2654.16	1031.49	1981.73	1031.49	1441.41	1031.49	1307.6	1031.49	1377.05
	1030.02	8570.68	1030.02	12619.8	1030.02	16839.9	1030.02	7705.31	1030.02	9251.45	1030.02	2821.33	1030.02	2626.58	1030.02	1901.77	1030.02	1376.8	1030.02	1329.38	1030.02	1337.85
	1028.54	8498.01	1028.54	12642.9	1028.54	16940.1	1028.54	7461.79	1028.54	9082.15	1028.54	2820.82	1028.54	2563.46	1028.54	1818.46	1028.54	1356.23	1028.54	1263.1	1028.54	1320.67
	1027.06	8545.56	1027.06	12578	1027.06	16891.4	1027.06	7445.2	1027.06	8980.62	1027.06	2764.44	1027.06	2507.13	1027.06	1940.02	1027.06	1376.3	1027.06	1315.35	1027.06	1318.74
	1025.58	8527.08	1025.58	12413.2	1025.58	16835.8	1025.58	7525.09	1025.58	9002.69	1025.58	2758.86	1025.58	2472.82	1025.58	1931.2	1025.58	1345.58	1025.58	1247.41	1025.58	1274.49
	1024.11	8417.23	1024.11	12680	1024.11	16922.5	1024.11	7384.96	1024.11	8994.29	1024.11	2751.59	1024.11	2534.98	1024.11	1952.85	1024.11	1340.26	1024.11	1294.57	1024.11	1304.72
	1022.63	8488.45	1022.63	12503.4	1022.63	16543.8	1022.63	7546.04	1022.63	8980.81	1022.63	2702.03	1022.63	2487.15	1022.63	1813.76	1022.63	1362.01	1022.63	1268.95	1022.63	1318.02
	1021.15	8414.17	1021.15	12458.9	1021.15	16811.4	1021.15	7314.61	1021.15	8928.43	1021.15	2684.62	1021.15	2544.21	1021.15	1857.41	1021.15	1341.46	1021.15	1294.1	1021.15	1322.86
	1019.67	8556.41	1019.67	12566.5	1019.67	16607.1	1019.67	7330.2	1019.67	8884.52	1019.67	2692.59	1019.67	2474.41	1019.67	1877.37	1019.67	1369.97	1019.67	1241.43	1019.67	1373.35
	1018.2	8441.55	1018.2	12330.9	1018.2	16798.6	1018.2	7308.57	1018.2	8813.58	1018.2	2693.79	1018.2	2477.34	1018.2	1907.47	1018.2	1329.14	1018.2	1242.9	1018.2	1298.7
	1016.72	8446.78	1016.72	12335.4	1016.72	16788.7	1016.72	7244.69	1016.72	8879.61	1016.72	2691.61	1016.72	2424.48	1016.72	1807.37	1016.72	1310.3	1016.72	1213.93	1016.72	1340.73
	1015.24	8484.13	1015.24	12539.4	1015.24	16773.9	1015.24	7239.99	1015.24	8905.04	1015.24	2637.03	1015.24	2434.18	1015.24	1785.06	1015.24	1320.2	1015.24	1274.56	1015.24	1338.8
	1013.76	8391.32	1013.76	12373.2	1013.76	16431.1	1013.76	7125.44	1013.76	8731.03	1013.76	2651.76	1013.76	2377.96	1013.76	1799.95	1013.76	1274.33	1013.76	1230.39	1013.76	1277.71
	1012.28	8273.2	1012.28	12362.5	1012.28	16625.8	1012.28	7362.41	1012.28	8732.83	1012.28	2590.45	1012.28	2433.3	1012.28	1787.8	1012.28	1307.9	1012.28	1262.27	1012.28	1269.03
	1010.8	8408.55	1010.8	12328.1	1010.8	16580.6	1010.8	7266.46	1010.8	8618.04	1010.8	2647.42	1010.8	2463.26	1010.8	1811.12	1010.8	1284.01	1010.8	1179.26	1010.8	1324.55
	1009.32	8290.47	1009.32	12434	1009.32	16496.5	1009.32	7234.73	1009.32	8584.38	1009.32	2631.73	1009.32	2447.61	1009.32	1770.25	1009.32	1275.33	1009.32	1246.61	1009.32	1287.15
	1007.84	8287.27	1007.84	12190.2	1007.84	16432.7	1007.84	7142.22	1007.84	8702.73	1007.84	2589.03	1007.84	2388.06	1007.84	1737.84	1007.84	1261.58	1007.84	1283.54	1007.84	1291.98
	1006.36	8468.13	1006.36	12208.3	1006.36	16348.6	1006.36	7162.87	1006.36	8574.51	1006.36	2507.51	1006.36	2392.69	1006.36	1779.74	1006.36	1296.81	1006.36	1212.39	1006.36	1330.59
	1004.88	8436.2	1004.88	12356.3	1004.88	16443.6	1004.88	6977.55	1004.88	8547.63	1004.88	2601.6	1004.88	2415.89	1004.88	1715.27	1004.88	1310.08	1004.88	1171.65	1004.88	1276.32
	1003.4	8304.7	1003.4	12062.1	1003.4	16418.7	1003.4	6962.78	1003.4	8691.24	1003.4	2491.41	1003.4	2361.44	1003.4	1743.65	1003.4	1232.2	1003.4	1188.31	1003.4	1272.71
	1001.92	8340.32	1001.92	12021.1	1001.92	16187.8	1001.92	7052.65	1001.92	8468.58	1001.92	2600.65	1001.92	2251.31	1001.92	1736.58	1001.92	1291.04	1001.92	1199.91	1001.92	1255.6
	1000.43	8252.75	1000.43	12145.4	1000.43	16103.9	1000.43	7135.73	1000.43	8548.03	1000.43	2505.69	1000.43	2401.07	1000.43	1739.64	1000.43	1218.25	1000.43	1240.19	1000.43	1287.44
	998.952	8219.19	998.952	12182	998.952	16333.8	998.952	7024.78	998.952	8473.93	998.952	2486.68	998.952	2297.73	998.952	1688.71	998.952	1273.7	998.952	1224.78	998.952	1304.07
	997.47	8303.72	997.47	11979.1	997.47	16293.7	997.47	7031.93	997.47	8433.6	997.47	2447.43	997.47	2342.85	997.47	1772.74	997.47	1232.99	997.47	1170.58	997.47	1281.91
	995.987	8040.82	995.987	12091.6	995.987	16098.5	995.987	6998.61	995.987	8440.5	995.987	2452.04	995.987	2332.31	995.987	1716.77	995.987	1318.77	995.987	1188.92	995.987	1249.63
	994.505	8049.47	994.505	11949.4	994.505	16139.4	994.505	6988.91	994.505	8381.63	994.505	2476.89	994.505	2259.38	994.505	1709.71	994.505	1207.25	994.505	1217.37	994.505	1217.37
	993.022	8130.61	993.022	12092.2	993.022	16128	993.022	6970.78	993.022	8454.29	993.022	2398.89	993.022	2247.17	993.022	1663.88	993.022	1250.86	993.022	1139.6	993.022	1276.15
	991.538	8301.05	991.538	12024.3	991.538	15931.3	991.538	6988.05	991.538	8545.45	991.538	2556.89	991.538	2270.36	991.538	1700.66	991.538	1262.43	991.538	1149.51	991.538	1252.32
	990.055	8262.47	990.055	11995.2	990.055	15963.8	990.055	7000.27	990.055	8554.01	990.055	2451.95	990.055	2268.26	990.055	1611.04	990.055	1211.65	990.055	1152.67	990.055	1241.98
	988.571	8173.35	988.571	11789.1	988.571	15969.3	988.571	6850.72	988.571	8345.21	988.571	2422.86	988.571	2229.1	988.571	1713.52	988.571	1204.69	988.571	1137.29	988.571	1229.96
	987.087	8121.33	987.087	11824	987.087	15964.7	987.087	6842.74	987.087	8328.53	987.087	2483.06	987.087	2183.21	987.087	1637.41	987.087	1184.26	987.087	1105.08	987.087	1253.32
	985.603	8177.12	985.603	11764.6	985.603	15961.8	985.603	6750.54	985.603	8350.6	985.603	2438.82	985.603	2223.23	985.603	1680.9	985.603	1219.41	985.603	1109.93	985.603	1242.99
	984.118	8088.06	984.118	11944.3	984.118	15800.6	984.118	6830.14	984.118	8300.24	984.118	2413.12	984.118	2204.3	984.118	1651.97	984.118	1246.13	984.118	1113.1	984.118	1251.18
	982.633	8005.78	982.633	11787.3	982.633	15644.5	982.633	6695.89	982.633	8293.68	982.633	2402.57	982.633	2128.14	982.633	1675.24	982.633	1224.02	982.633	1200.45	982.633	1257.69
	981.148	7980.75	981.148	11844	981.148	15668.6	981.148	6814.19	981.148	8317.42	981.148	2397.09	981.148	2179.94	981.148	1631.16	981.148	1255.78	981.148	1129.53	981.148	1191.81
	979.663	8204.83	979.663	11767.8	979.663	15775.1	979.663	6706.92	979.663	8297.4	979.663	2401.7	979.663	2142.51	979.663	1672.94	979.663	1240.4	979.663	1162.98	979.663	1243.77
	978.177	8161.27	978.177	11740.4	978.177	15664.6	978.177	6705.7	978.177	8275.69	978.177	2323.86	978.177	2248.13	978.177	1601.96	978.177	1263.73	978.177	1119.02	978.177	1246.91
	976.691	7789.65	976.691	11699.6	976.691	15755.9	976.691	6867.68	976.691	8238.86	976.691	2400.83	976.691	2209.03	976.691	1652.15	976.691	1219.76	976.691	1167.61	976.691	1248.36
	975.205	8092.69	975.205	11857.3	975.205	15774.9	975.205	6676.35	975.205	8277.73	975.205	2324.69	975.205	2176.67	975.205	1619.88	975.205	1195.99	975.205	1155.62	975.205	1239.72
	973.718	7991.99	973.718	11673.5	973.718	15756.9	973.718	6574.22	973.718	8166.9	973.718	2368	973.718	2193.09	973.718	1644.82	973.718	1246.23	973.718	1115.04	973.718	1226.04
	972.232	7977.09	972.232	11654.6	972.232	15454.8	972.232	6761.35	972.232	8123.38	972.232	2414.65	972.232	2157.38	972.232	1649.56	972.232	1197.24	972.232	1099.71	972.232	1249.36
	970.745	7972.27	970.745	11719.7	970.745	15441.9	970.745	6593.68	970.745	8247.99	970.745	2353.69	970.745	2106.55	970.745	1597.14	970.745	1183.57	970.745	1123.04	970.745	1165.07
	969.257	8027.97	969.257	11621.7	969.257	15469.3	969.257	6589.12	969.257	8288.51	969.257	2339.81	969.257	2186.85	969.257	1642.24	969.257	1159.82	969.257	1119.48	969.257	1195.12
	967.77	7929.04	967.77	11552.4	967.77	15481.6	967.77	6638.34	967.77	8093.73	967.77	2299.05	967.77	2204.94	967.77	1573.03	967.77	1198.26	967.77	1124.32	967.77	1169.69
	966.282	8020.01	966.282	11439.4	966.282	15635.1	966.282	6531.27	966.282	8107.38	966.282	2285.19	966.282	2145.73	966.282	1544.18	966.282	1204.77	966.282	1137.55	966.282	1224.93
	964.794	7931.19	964.794	11481	964.794	15586.9	964.794	6583.84	964.794	8080.71	964.794	2294.85	964.794	2153.73	964.794	1601.02	964.794	1244.87	964.794	1115.51	964.794	1189.43
	963.305	8018.77	963.305	11551.1	963.305	15721.8	963.305	6528.89	963.305	8062.44	963.305	2265.88	963.305	2131.51	963.305	1612.49	963.305	1189.21	963.305	1180.81	963.305	1227.84
	961.817	7824.18	961.817	11594.4	961.817	15399.8	961.817	6554.58	961.817	8015.63	961.817	2299.06	961.817	2058.91	961.817	1605.48	961.817	1147.01	961.817	1131.89	961.817	1257.85
	960.328	7784.13	960.328	11468	960.328	15460.8	960.328	6484.54	960.328	8035.99	960.328	2194.53	960.328	2197.89	960.328	1616.94	960.328	1205.57	960.328	1116.58	960.328	1192.13
	958.839	7858.26	958.839	11501.2	958.839	15441.2	958.839	6558.9	958.839	8138.61	958.839	2288.15	958.839	2142.09	958.839	1628.39	958.839	1166.74	958.839	1096.23	958.839	1198.63
	957.349	7898.79	957.349	11485.6	957.349	15399.8	957.349	6509.03	957.349	8172.38	957.349	2242.41	957.349	2071.21	957.349	1560.96	957.349	1210.16	957.349	1146.38	957.349	1190.02
	955.859	7937.63	955.859	11446.6	955.859	15440.6	955.859	6504.49	955.859	8128.94	955.859	2258.78	955.859	2092.65	955.859	1567.39	955.859	1156.24	955.859	1142.82	955.859	1208.26
	954.369	7904.3	954.369	11518.4	954.369	15473	954.369	6506.66	954.369	8062.02	954.369	2288.57	954.369	2110.72	954.369	1546.97	954.369	1142.61	954.369	1112.41	954.369	1226.5
	952.879	7894.47	952.879	11576.7	952.879	15409.8	952.879	6470.25	952.879	8057.19	952.879	2219.38	952.879	2142.21	952.879	1607.08	952.879	1135.69	952.879	1120.59	952.879	1162.53
	951.389	7997.02	951.389	11435.3	951.389	15366.8	951.389	6453.97	951.389	7965.16	951.389	2279.35	951.389	2076.41	951.389	1571.56	951.389	1165.67	951.389	1093.55	951.389	1199.22
	949.898	7796.01	949.898	11300.8	949.898	15431	949.898	6367.27	949.898	8049.23	949.898	2225.28	949.898	2069.32	949.898	1547.8	949.898	1192.29	949.898	1088.32	949.898	1239.25
	948.407	7853.27	948.407	11344	948.407	15337.7	948.407	6460	948.407	8089.68	948.407	2268.46	948.407	2149.42	948.407	1569.31	948.407	1192.07	948.407	1049.56	948.407	1182.01
	946.915	7928.95	946.915	11450.9	946.915	15348.3	946.915	6421.95	946.915	8041.27	946.915	2194.29	946.915	2036.72	946.915	1569.03	946.915	1154.98	946.915	1126.48	946.915	1143.24
	945.424	7672.75	945.424	11261.1	945.424	15120.9	945.424	6521.34	945.424	7860.47	945.424	2183.84	945.424	2051.43	945.424	1546.95	945.424	1176.56	945.424	1096.11	945.424	1251.98
	943.932	7798.71	943.932	11267.4	943.932	15173.5	943.932	6486.64	943.932	8068.5	943.932	2265.55	943.932	2096.3	943.932	1548.35	943.932	1117.69	943.932	1090.88	943.932	1218.23
	942.44	7745.35	942.44	11449.6	942.44	15241.1	942.44	6326.29	942.44	7953.1	942.44	2293.62	942.44	2095.92	942.44	1554.77	942.44	1140.94	942.44	1087.33	942.44	1206.28
	940.947	7844.44	940.947	11392.3	940.947	15082.5	940.947	6460.82	940.947	7929.87	940.947	2236.24	940.947	2025.18	940.947	1571.23	940.947	1184.29	940.947	1092.16	940.947	1194.34
	939.454	7792.77	939.454	11304.8	939.454	15480	939.454	6362.5	939.454	8028.91	939.454	2274.36	939.454	2066.68	939.454	1503.96	939.454	1135.5	939.454	1095.31	939.454	1163.97
	937.961	7752.84	937.961	11118.5	937.961	15267.9	937.961	6431.67	937.961	7896.84	937.961	2252.17	937.961	2054.59	937.961	1530.47	937.961	1170.46	937.961	1118.55	937.961	1287.67
	936.468	7776.53	936.468	11237.1	936.468	14992.2	936.468	6239.64	936.468	7878.66	936.468	2228.32	936.468	2035.79	936.468	1553.63	936.468	1180.29	936.468	1089.89	936.468	1203.73
	934.975	7843.74	934.975	11221.6	934.975	15017.9	934.975	6369.07	934.975	7781.81	934.975	2242.98	934.975	2008.64	934.975	1583.48	934.975	1154.97	934.975	1069.6	934.975	1243.68
	933.481	7733.53	933.481	11340.1	933.481	15115.6	933.481	6297.62	933.481	8081.63	933.481	2194.04	933.481	2100.32	933.481	1611.64	933.481	1154.76	933.481	1119.61	933.481	1189.9
	931.987	7874.35	931.987	11132.2	931.987	14957.2	931.987	6257.98	931.987	7842.56	931.987	2245.51	931.987	2044.72	931.987	1551.11	931.987	1184.67	931.987	1079.25	931.987	1226.5
	930.492	7678.85	930.492	11364.4	930.492	14983	930.492	6375.62	930.492	7928.12	930.492	2260.16	930.492	2002.52	930.492	1509	930.492	1157.68	930.492	1122.55	930.492	1189.47
	928.998	7781.15	928.998	11308.8	928.998	15117.4	928.998	6484.85	928.998	7908.27	928.998	2246.36	928.998	2065.72	928.998	1492	928.998	1139.07	928.998	1090.57	928.998	1207.65
	927.503	7717.86	927.503	11020.7	927.503	14867.1	927.503	6254.56	927.503	7846.63	927.503	2200.8	927.503	2070.36	927.503	1483.37	927.503	1158.93	927.503	1117.12	927.503	1204.09
	926.008	7662.94	926.008	11003.7	926.008	15041.6	926.008	6270.14	926.008	7841.85	926.008	2297.38	926.008	2100.08	926.008	1509.85	926.008	1142	926.008	1063.42	926.008	1197.18
	924.512	7649.84	924.512	10966.6	924.512	14945.3	924.512	6365.95	924.512	7845.44	924.512	2220.06	924.512	1981	924.512	1524.62	924.512	1148.48	924.512	1088.3	924.512	1190.27
	923.016	7681.88	923.016	11053.1	923.016	14954.3	923.016	6386.52	923.016	7859.05	923.016	2226.34	923.016	2060.87	923.016	1514.31	923.016	1149.94	923.016	1096.46	923.016	1180.03
	921.52	7652.07	921.52	11044.4	921.52	15008.3	921.52	6194.85	921.52	7887.69	921.52	2222.59	921.52	2072.19	921.52	1540.77	921.52	1096.26	921.52	1079.54	921.52	1178.14
	920.024	7617.25	920.024	11161.1	920.024	15067.4	920.024	6320.7	920.024	7916.33	920.024	2235.55	920.024	2041.74	920.024	1497.05	920.024	1117.78	920.024	1086.03	920.024	1251.44
	918.528	7644.26	918.528	11083.8	918.528	14832.5	918.528	6256.07	918.528	7771.22	918.528	2265.21	918.528	2074.78	918.528	1536.87	918.528	1124.25	918.528	1065.79	918.528	1144.3
	917.031	7657.9	917.031	11023.4	917.031	14894.9	917.031	6288.33	917.031	7786.5	917.031	2261.46	917.031	2094.44	917.031	1486.48	917.031	1152.44	917.031	1057.24	917.031	1222.59
	915.534	7539.61	915.534	10981.3	915.534	14766.9	915.534	6190.33	915.534	7723.3	915.534	2195.92	915.534	2092.39	915.534	1502.91	915.534	1167.26	915.534	1100.47	915.534	1195.65
	914.036	7641.75	914.036	10930.9	914.036	14757.6	914.036	6314.42	914.036	7740.25	914.036	2312.39	914.036	2066.96	914.036	1479.26	914.036	1157.03	914.036	1036.82	914.036	1203.78
	912.539	7550.21	912.539	10945.5	912.539	14704.8	912.539	6219.78	912.539	7633.67	912.539	2210.14	912.539	2160.06	912.539	1500.69	912.539	1165.17	912.539	1090.05	912.539	1163.5
	911.041	7613.92	911.041	10928.5	911.041	14732.2	911.041	6173.58	911.041	7760.79	911.041	2229.77	911.041	2087.9	911.041	1557.17	911.041	1141.59	911.041	1086.51	911.041	1176.64
	909.543	7649.24	909.543	10986.6	909.543	14949.7	909.543	6300.95	909.543	7692.63	909.543	2272.75	909.543	2154.27	909.543	1475.12	909.543	1082.97	909.543	1042.93	909.543	1199.78
	908.044	7601.13	908.044	10852.8	908.044	14770.1	908.044	6164.66	908.044	7662.86	908.044	2202.26	908.044	2053.77	908.044	1521.56	908.044	1082.78	908.044	1096.12	908.044	1174.54
	906.545	7464.63	906.545	10957.6	906.545	14507.2	906.545	6263.61	906.545	7836.61	906.545	2200.19	906.545	2063.41	906.545	1452.89	906.545	1137.63	906.545	1045.88	906.545	1182.66
	905.046	7474.94	905.046	10938.9	905.046	14623	905.046	6349.19	905.046	7705.09	905.046	2253.16	905.046	2066.37	905.046	1477.64	905.046	1132.41	905.046	1059.03	905.046	1234.15
	903.547	7616.98	903.547	10876.9	903.547	14793.7	903.547	6273	903.547	7723.69	903.547	2234.4	903.547	2065.99	903.547	1464.03	903.547	1143.88	903.547	1027.16	903.547	1140.55
	902.047	7513.89	902.047	10988.2	902.047	14744.4	902.047	6218.5	902.047	7735.62	902.047	2202.32	902.047	2103.96	902.047	1440.43	902.047	1167.01	902.047	1112	902.047	1193.69
	900.548	7394.17	900.548	10904.6	900.548	14473.3	900.548	6224.04	900.548	7640.86	900.548	2211.92	900.548	2058.57	900.548	1440.16	900.548	1106.79	900.548	1103.46	900.548	1151.8
	899.048	7419.48	899.048	11065.9	899.048	14655.6	899.048	6151.24	899.048	7542.81	899.048	2213.18	899.048	2031.52	899.048	1433.23	899.048	1108.26	899.048	1064.93	899.048	1183.25
	897.547	7423.12	897.547	10862.3	897.547	14604.6	897.547	6261.75	897.547	7761.37	897.547	2284.42	897.547	2057.81	897.547	1466.3	897.547	1091.39	897.547	1094.72	897.547	1181.37
	896.047	7561.71	896.047	10933.6	896.047	14547	896.047	6130.66	896.047	7704.98	896.047	2195.71	896.047	1987.47	896.047	1501.01	896.047	1111.18	896.047	1026.22	896.047	1214.47
	894.546	7513.69	894.546	10741.7	894.546	14669.3	894.546	6202.83	894.546	7635.28	894.546	2153.67	894.546	2072.05	894.546	1414.13	894.546	1097.65	894.546	1105.98	894.546	1175.94
	893.044	7577.26	893.044	11041.2	893.044	14426.8	893.044	6178.38	893.044	7632.22	893.044	2184.92	893.044	2089.99	893.044	1438.85	893.044	1130.76	893.044	1030.84	893.044	1160.74
	891.543	7464.32	891.543	10816	891.543	14409.2	891.543	6103.99	891.543	7582.54	891.543	2259.44	891.543	1999.7	891.543	1405.28	891.543	1073.94	891.543	1063.95	891.543	1158.86
	890.041	7479.6	890.041	10720.8	890.041	14463.1	890.041	6064.59	890.041	7641.08	890.041	2182.45	890.041	2032.63	890.041	1526.55	890.041	1083.74	890.041	1057.1	890.041	1220.24
	888.539	7363.39	888.539	10758.8	888.539	14383.9	888.539	6083.45	888.539	7687.95	888.539	2226.99	888.539	2055.56	888.539	1421.41	888.539	1085.2	888.539	1065.23	888.539	1244.99
	887.037	7362.05	887.037	10750.2	887.037	14354.7	887.037	6137.26	887.037	7535.11	887.037	2196.63	887.037	2040.21	887.037	1424.48	887.037	1098.32	887.037	1081.67	887.037	1134.93
	885.534	7553.7	885.534	10763.2	885.534	14420.3	885.534	6054.61	885.534	7683.48	885.534	2249.47	885.534	1989.92	885.534	1454.17	885.534	1114.75	885.534	1068.17	885.534	1177.98
	884.031	7346.05	884.031	10831.1	884.031	14346.1	884.031	6068.47	884.031	7469.15	884.031	2195.83	884.031	2079.38	884.031	1397.35	884.031	1092.92	884.031	1062.98	884.031	1141.17
	882.528	7319.76	882.528	10810.8	882.528	14376.7	882.528	6045.74	882.528	7580.88	882.528	2238.67	882.528	2005.82	882.528	1495.22	882.528	1099.38	882.528	1044.49	882.528	1235.76
	881.025	7441.47	881.025	10888.7	881.025	14229.4	881.025	6131.11	881.025	7579.49	881.025	2186.71	881.025	2060.33	881.025	1440.07	881.025	1099.18	881.025	1057.6	881.025	1140.75
	879.521	7373.61	879.521	11031.3	879.521	14213.5	879.521	6188.18	879.521	7418.5	879.521	2163.04	879.521	1971.84	879.521	1438.14	879.521	1079.02	879.521	1055.75	879.521	1197.07
	878.017	7380.57	878.017	10776.6	878.017	14139.4	878.017	6103.93	878.017	7616.61	878.017	2177.6	878.017	1964.83	878.017	1446.19	878.017	1100.44	878.017	1055.55	878.017	1173.58
	876.513	7467.31	876.513	10896	876.513	14160.1	876.513	6018.05	876.513	7648.46	876.513	2114.05	876.513	2039.26	876.513	1406.04	876.513	1018.8	876.513	1080.29	876.513	1170.04
	875.009	7271.52	875.009	10757.7	875.009	14273.9	875.009	6119.98	875.009	7570.63	875.009	2176.8	875.009	1949.15	875.009	1455.63	875.009	1114.99	875.009	1023.6	875.009	1179.79
	873.504	7265.21	873.504	10722.5	873.504	14209.8	873.504	6172.02	873.504	7517.74	873.504	2109.95	873.504	2010.27	873.504	1440.42	873.504	1035.04	873.504	1008.46	873.504	1202.84
	871.999	7421.68	871.999	10770.4	871.999	14039.4	871.999	6018.07	871.999	7740.61	871.999	2131.16	871.999	1998.27	871.999	1357.1	871.999	1099.63	871.999	1001.63	871.999	1147.8
	870.493	7430.29	870.493	10715.3	870.493	14131.5	870.493	6021.95	870.493	7523.29	870.493	2173.95	870.493	1906.56	870.493	1409.99	870.493	1054.59	870.493	1024.7	870.493	1199.08
	868.988	7394.06	868.988	10734.9	868.988	14163.8	868.988	6115.5	868.988	7566.75	868.988	2133.7	868.988	1990.9	868.988	1398.11	868.988	1099.23	868.988	999.601	868.988	1125.8
	867.482	7316.34	867.482	10915.6	867.482	14096.4	867.482	6079.52	867.482	7495.64	867.482	2191.42	867.482	1972.27	867.482	1382.92	867.482	1079.11	867.482	1042.58	867.482	1130.57
	865.976	7324.96	865.976	10611.5	865.976	14198.4	865.976	5988.77	865.976	7509.2	865.976	2093.08	865.976	1988.51	865.976	1339.51	865.976	1045.71	865.976	1047.37	865.976	1133.68
	864.469	7355.15	864.469	10689.2	864.469	14112.9	864.469	5836.66	864.469	7565.91	864.469	2109.3	864.469	2062.83	864.469	1377.43	864.469	1075.39	864.469	1050.5	864.469	1133.48
	862.963	7340.53	862.963	10738.7	862.963	14166.7	862.963	6031.38	862.963	7469.95	862.963	2142.09	862.963	1971.19	862.963	1425.3	862.963	1083.49	862.963	1035.37	862.963	1224.53
	861.456	7324.26	861.456	10779.8	861.456	13862.2	861.456	5929.08	861.456	7466.93	861.456	2062.07	861.456	1969.17	861.456	1411.76	861.456	1121.45	861.456	1089.93	861.456	1149.65
	859.948	7331.21	859.948	10696.6	859.948	14022.2	859.948	5986.05	859.948	7427.41	859.948	2159.56	859.948	1943.93	859.948	1361.75	859.948	1081.44	859.948	1034.99	859.948	1171
	858.441	7318.26	858.441	10576.9	858.441	13994.7	858.441	6024.75	858.441	7502.33	858.441	2086.19	858.441	1903.78	858.441	1401.3	858.441	1061.34	858.441	1064.65	858.441	1162.5
	856.933	7330.18	856.933	10662.8	856.933	13912.6	856.933	6031.94	856.933	7492.67	856.933	2125.6	856.933	1973.06	856.933	1397.73	856.933	1086.01	856.933	1069.43	856.933	1205.39
	855.425	7202.85	855.425	10627.7	855.425	13795.7	855.425	5951.26	855.425	7426.65	855.425	2146.77	855.425	1997.57	855.425	1442.23	855.425	1095.76	855.425	1060.95	855.425	1225.07
	853.917	7213.14	853.917	10738.5	853.917	14046.7	853.917	6003.21	853.917	7339.1	853.917	2164.6	853.917	1942.51	853.917	1476.77	853.917	1128.71	853.917	1092.25	853.917	1165.17
	852.408	7236.67	852.408	10599	852.408	13921.5	852.408	5982.23	852.408	7455.41	852.408	2126.09	852.408	1943.81	852.408	1464.9	852.408	1080.45	852.408	1043.99	852.408	1191.47
	850.899	7248.6	850.899	10628.5	850.899	13985.2	850.899	6065.63	850.899	7414.28	850.899	2188.66	850.899	1974.93	850.899	1456.35	850.899	1131.61	850.899	1080.25	850.899	1179.66
	849.39	7151.2	849.39	10573.6	849.39	14103.6	849.39	5998.26	849.39	7310.22	849.39	2135.25	849.39	1949.72	849.39	1441.17	849.39	1073.42	849.39	1023.73	849.39	1222.51
	847.88	7272.45	847.88	10642.8	847.88	13894	847.88	5881.22	847.88	7502.66	847.88	2230.92	847.88	2000.71	847.88	1427.66	847.88	1106.35	847.88	1068.26	847.88	1162.66
	846.371	7136.98	846.371	10531.6	846.371	13863.3	846.371	5953.01	846.371	7544.34	846.371	2175.87	846.371	1977.16	846.371	1415.81	846.371	1112.77	846.371	1069.72	846.371	1213.78
	844.861	7187	844.861	10523.1	844.861	14041.2	844.861	5953.57	844.861	7408.85	844.861	2144.01	844.861	1902.3	844.861	1418.86	844.861	1100.98	844.861	1099.32	844.861	1213.56
	843.35	7288.31	843.35	10544.3	843.35	13699.3	843.35	6036.9	843.35	7419.08	843.35	2170.11	843.35	1966.5	843.35	1415.29	843.35	1094.16	843.35	1075.95	843.35	1226.58
	841.84	7255.53	841.84	10567.2	841.84	13845.8	841.84	5981.18	841.84	7487.23	841.84	2103.51	841.84	1972.76	841.84	1441.51	841.84	1098.92	841.84	1115.47	841.84	1256.15
	840.329	7148.3	840.329	10623.2	840.329	13879.6	840.329	6057.86	840.329	7446.15	840.329	2167.66	840.329	1997.22	840.329	1454.48	840.329	1115.27	840.329	1092.1	840.329	1179.8
	838.818	7234.68	838.818	10657.6	838.818	13754.7	838.818	5993.88	838.818	7497.73	838.818	2154.02	838.818	1973.7	838.818	1427.74	838.818	1136.57	838.818	1085.28	838.818	1211.02
	837.306	7241.62	837.306	10518.4	837.306	13831.5	837.306	5948.12	837.306	7459.96	837.306	2137.09	837.306	1988.22	837.306	1381.17	837.306	1085.09	837.306	1081.78	837.306	1169.44
	835.795	7243.6	835.795	10476.8	835.795	13756.2	835.795	6001.61	835.795	7372.6	835.795	2229.31	835.795	1961.4	835.795	1458.64	835.795	1159.31	835.795	1114.65	835.795	1217.19
	834.283	7212.51	834.283	10360.8	834.283	13805	834.283	5957.51	834.283	7579.59	834.283	2204.1	834.283	2033.79	834.283	1476.56	834.283	1169.02	834.283	1092.96	834.283	1243.42
	832.771	7202.92	832.771	10524.2	832.771	13971.1	832.771	5953.12	832.771	7495.54	832.771	2192.12	832.771	2069.79	832.771	1420.09	832.771	1135.74	832.771	1069.61	832.771	1183.68
	831.258	7211.52	831.258	10568.5	831.258	13791.6	831.258	5887.56	831.258	7502.43	831.258	2228.08	831.258	2049.57	831.258	1436.35	831.258	1130.57	831.258	1112.39	831.258	1211.56
	829.745	7061.47	829.745	10445.9	829.745	13599.1	829.745	5904.66	829.745	7476.26	829.745	2123.56	829.745	1981.44	829.745	1452.62	829.745	1125.41	829.745	1125.41	829.745	1247.7
	828.232	7159.31	828.232	10487	828.232	13565.2	828.232	5951.5	828.232	7516.2	828.232	2212.4	828.232	2009.17	828.232	1411.04	828.232	1163.2	828.232	1098.76	828.232	1245.82
	826.719	7098.53	826.719	10498.3	826.719	13775.8	826.719	6041.26	826.719	7503.26	826.719	2197.12	826.719	2056.71	826.719	1450.43	826.719	1126.65	826.719	1088.65	826.719	1220.81
	825.205	7141.82	825.205	10435.2	825.205	13685.7	825.205	5881.59	825.205	7325.15	825.205	2191.77	825.205	2021.64	825.205	1435.3	825.205	1169.38	825.205	1096.71	825.205	1245.36
	823.691	7036.47	823.691	10304.5	823.691	13712.9	823.691	6068.77	823.691	7538.49	823.691	2207.88	823.691	1981.64	823.691	1413.57	823.691	1146.05	823.691	1081.65	823.691	1246.78
	822.177	6987.3	822.177	10581.7	822.177	13654.3	822.177	5843.11	822.177	7310.91	822.177	2131.52	822.177	2011	822.177	1489.26	822.177	1149.14	822.177	1144.19	822.177	1223.44
	820.663	7083.42	820.663	10716.7	820.663	13696.4	820.663	5947.69	820.663	7373.95	820.663	2249.99	820.663	2040.34	820.663	1452.67	820.663	1129.12	820.663	1183.6	820.663	1224.86
	819.148	7078.82	819.148	10468.9	819.148	13672.4	819.148	6014.27	819.148	7387.45	819.148	2228.12	819.148	2046.57	819.148	1426	819.148	1142.12	819.148	1104.16	819.148	1229.59
	817.633	7064.32	817.633	10476.8	817.633	13702.9	817.633	5948.81	817.633	7524.71	817.633	2198.01	817.633	2082.5	817.633	1429.03	817.633	1140.26	817.633	1100.65	817.633	1282.17
	816.118	7114.16	816.118	10565.7	816.118	13756.5	816.118	5977.42	816.118	7488.68	816.118	2187.7	816.118	2070.57	816.118	1504.67	816.118	1141.7	816.118	1138.4	816.118	1240.69
	814.602	7098.01	814.602	10451.5	814.602	13648.4	814.602	6121.48	814.602	7462.56	814.602	2187.3	814.602	2073.48	814.602	1407.07	814.602	1124.99	814.602	1098.6	814.602	1258.61
	813.086	7083.52	813.086	10380.4	813.086	13537	813.086	5968.63	813.086	7462.84	813.086	2233.08	813.086	2064.86	813.086	1472.78	813.086	1162.72	813.086	1121.49	813.086	1210.55
	811.57	7194.35	811.57	10431.2	811.57	13605.4	811.57	5992.27	811.57	7352.65	811.57	2298.63	811.57	2064.48	811.57	1426.34	811.57	1139.42	811.57	1089.95	811.57	1230.11
	810.054	6985.3	810.054	10435.9	810.054	13602.9	810.054	5849.38	810.054	7412.3	810.054	2214.13	810.054	2009.69	810.054	1445.86	810.054	1150.75	810.054	1109.54	810.054	1281
	808.537	7051.6	808.537	10348.3	808.537	13488.4	808.537	5904.35	808.537	7509.84	808.537	2197.24	808.537	2047.24	808.537	1419.22	808.537	1163.73	808.537	1117.57	808.537	1241.2
	807.02	7002.51	807.02	10382.6	807.02	13385.4	807.02	6104.33	807.02	7337.06	807.02	2211.67	807.02	2005.66	807.02	1460.16	807.02	1097.59	807.02	1066.28	807.02	1257.45
	805.503	7095.15	805.503	10339.5	805.503	13519.7	805.503	6009.29	805.503	7348.9	805.503	2237.62	805.503	2118.99	805.503	1436.82	805.503	1136.94	805.503	1115.52	805.503	1184.72
	803.985	6932.4	803.985	10314.6	803.985	13406.8	803.985	5934.05	803.985	7235.52	803.985	2263.57	803.985	2075.76	803.985	1454.68	803.985	1135.08	803.985	1153.2	803.985	1205.92
	802.468	7067.83	802.468	10345.6	802.468	13274.2	802.468	5924.73	802.468	7426.91	802.468	2271.39	802.468	2016.09	802.468	1456.06	802.468	1156.29	802.468	1054.16	802.468	1220.52
	800.95	6975.96	800.95	10355.3	800.95	13500.7	800.95	5986.22	800.95	7404.14	800.95	2219.92	800.95	2081.59	800.95	1439.33	800.95	1124.78	800.95	1142.9	800.95	1246.65
	799.431	7033.96	799.431	10369.8	799.431	13468.6	799.431	5971.95	799.431	7526.27	799.431	2221.16	799.431	2043.34	799.431	1402.84	799.431	1160.8	799.431	1126.22	799.431	1226.66
	797.913	7037.6	797.913	10311.9	797.913	13377.2	797.913	6046.58	797.913	7416.23	797.913	2243.8	797.913	2016.62	797.913	1428.92	797.913	1119.43	797.913	1089.8	797.913	1198.45
	796.394	6807.53	796.394	10489.5	796.394	13419.2	796.394	5918.73	796.394	7368.79	796.394	2197.3	796.394	2040.94	796.394	1463.22	796.394	1114.29	796.394	1122.52	796.394	1250.9
	794.874	6992.23	794.874	10344.4	794.874	13395.3	794.874	6027.9	794.874	7489.21	794.874	2251.21	794.874	2099.81	794.874	1411.94	794.874	1142.06	794.874	1069.65	794.874	1204.59
	793.355	7020.56	793.355	10424.7	793.355	13554.1	793.355	5947.82	793.355	7242.68	793.355	2194.85	793.355	2061.58	793.355	1387	793.355	1127.04	793.355	1080.97	793.355	1248.8
	791.835	7032.44	791.835	10225.4	791.835	13360.8	791.835	5879.28	791.835	7481.52	791.835	2248.73	791.835	2057.91	791.835	1394.97	791.835	1149.86	791.835	1089	791.835	1197.57
	790.315	6945.62	790.315	10251.5	790.315	13246.5	790.315	6042.67	790.315	7287.72	790.315	2213.78	790.315	2036.15	790.315	1450.64	790.315	1162.81	790.315	1101.96	790.315	1235.18
	788.795	7033.14	788.795	10169	788.795	13499	788.795	5952.76	788.795	7513.31	788.795	2228.18	788.795	2047.29	788.795	1473.39	788.795	1128.07	788.795	1146.15	788.795	1205.35
	787.274	6900.32	787.274	10257.6	787.274	13264.7	787.274	5974.69	787.274	7411.64	787.274	2239.27	787.274	2065	787.274	1420.51	787.274	1144.3	787.274	1116.35	787.274	1205.13
	785.753	6928.64	785.753	10316.5	785.753	13441.4	785.753	5978.52	785.753	7351.1	785.753	2245.44	785.753	2056.4	785.753	1405.45	785.753	1130.94	785.753	1140.8	785.753	1227.92
	784.232	6947.09	784.232	10220.9	784.232	13274.6	784.232	5974.14	784.232	7372.76	784.232	2212.16	784.232	2052.74	784.232	1401.91	784.232	1129.09	784.232	1107.72	784.232	1219.48
	782.711	6868.58	782.711	10163.2	782.711	13268.9	782.711	6051.91	782.711	7313.89	782.711	2219.97	782.711	2075.36	782.711	1390.15	782.711	1115.73	782.711	1071.37	782.711	1258.69
	781.189	6857.46	781.189	10130.1	781.189	13310.8	781.189	5968.65	781.189	7384.83	781.189	2235.99	781.189	2093.05	781.189	1381.68	781.189	1131.96	781.189	1102.39	781.189	1212.46
	779.667	6938.33	779.667	10175.9	779.667	13132.6	779.667	5939.63	779.667	7426.18	779.667	2247.07	779.667	2053.25	779.667	1404.42	779.667	1126.82	779.667	1118.61	779.667	1182.67
	778.145	6973.19	778.145	10236.4	778.145	13397.9	778.145	5882.7	778.145	7201.47	778.145	2233.52	778.145	2052.87	778.145	1305.63	778.145	1101.98	778.145	1101.98	778.145	1129.9
	776.622	6942.35	776.622	10209.9	776.622	13106.4	776.622	5994.92	776.622	7344.64	776.622	2224.9	776.622	2136.23	776.622	1444.95	776.622	1118.2	776.622	1055.8	776.622	1224.93
	775.1	6913.17	775.1	10219.5	775.1	13171.3	775.1	5982.33	775.1	7331.8	775.1	2226.13	775.1	2006.15	775.1	1380.66	775.1	1103.22	775.1	1090.08	775.1	1200.08
	773.577	6915.18	773.577	10117.5	773.577	13249.3	773.577	5835.14	773.577	7289.42	773.577	2222.44	773.577	2004.14	773.577	1377.13	773.577	1068.55	773.577	1076.75	773.577	1168.67
	772.053	6802.31	772.053	10171.5	772.053	13192.7	772.053	5924.33	772.053	7322.54	772.053	2197.42	772.053	2025.1	772.053	1396.57	772.053	1096.25	772.053	1038.81	772.053	1160.25
	770.529	6840.44	770.529	10066.2	770.529	13150.9	770.529	5860.89	770.529	7332.68	770.529	2131.38	770.529	2065.75	770.529	1453.74	770.529	1094.41	770.529	1064.87	770.529	1191.21
	769.006	6799.81	769.006	10154.6	769.006	13063.2	769.006	5864.74	769.006	7270.63	769.006	2214.66	769.006	2029.28	769.006	1404.26	769.006	1133.58	769.006	1067.96	769.006	1136.86
	767.481	6805.12	767.481	10013.3	767.481	13057.5	767.481	5817.73	767.481	7246.33	767.481	2263.45	767.481	2019.07	767.481	1376.11	767.481	1149.77	767.481	1092.36	767.481	1174.37
	765.957	6902.26	765.957	10031.2	765.957	13184.7	765.957	5780.58	765.957	7277.8	765.957	2171.2	765.957	2005.58	765.957	1400.46	765.957	1123.32	765.957	1023.29	765.957	1218.43
	764.432	6819.02	764.432	10165.4	764.432	13106.8	764.432	5943.48	764.432	7310.89	764.432	2264.26	764.432	1995.37	764.432	1378.89	764.432	1059.17	764.432	1009.98	764.432	1196.89
	762.907	6786.62	762.907	10040.6	762.907	12881.5	762.907	5970.25	762.907	7273.48	762.907	2167.13	762.907	1999.92	762.907	1373.72	762.907	1121.27	762.907	1044.22	762.907	1193.4
	761.382	6834.54	761.382	10101	761.382	13046.3	761.382	5852.79	761.382	7139.39	761.382	2184.76	761.382	2017.58	761.382	1402.96	761.382	1111.23	761.382	1091.56	761.382	1153.84
	759.856	6728.4	759.856	10148.3	759.856	12911.1	759.856	5904.15	759.856	7274.08	759.856	2185.99	759.856	2074.56	759.856	1373.21	759.856	1074.97	759.856	1063.5	759.856	1140.52
	758.33	6787.79	758.33	10017	758.33	13087.3	758.33	5827.7	758.33	7218.68	758.33	2164.29	758.33	2018.48	758.33	1305.78	758.33	1091.16	758.33	1015.79	758.33	1184.54
	756.804	6761.97	756.804	10139.7	756.804	12981.7	756.804	5862.66	756.804	7377.88	756.804	2100.01	756.804	2013.19	756.804	1356.32	756.804	1087.68	756.804	1086.04	756.804	1163.03
	755.277	6842.61	755.277	10039.5	755.277	12994.1	755.277	5858.31	755.277	7419.11	755.277	2181.51	755.277	2045.58	755.277	1383.92	755.277	1059.64	755.277	1044.9	755.277	1128.42
	753.751	6639.94	753.751	10032.8	753.751	12936	753.751	5891.62	753.751	7267.09	753.751	2179.47	753.751	1997.71	753.751	1382.03	753.751	1156.05	753.751	1084.01	753.751	1170.79
	752.224	6691.11	752.224	9962.17	752.224	12948.4	752.224	5777.57	752.224	7223.19	752.224	2223.28	752.224	2008.81	752.224	1322.83	752.224	1129.65	752.224	1044.51	752.224	1147.66
	750.696	6868.3	750.696	10114.2	750.696	12949.3	750.696	5887.81	750.696	7148.2	750.696	2160.67	750.696	2032.99	750.696	1370.06	750.696	1121.25	750.696	1057.42	750.696	1095.06
	749.169	6539.72	749.169	9943.78	749.169	12960	749.169	5719.8	749.169	7302.36	749.169	2251.92	749.169	1988.43	749.169	1379.63	749.169	1057.22	749.169	1085.04	749.169	1191.42
	747.641	6793.77	747.641	9991.04	747.641	12939.6	747.641	5843.1	747.641	7086.67	747.641	2163.14	747.641	1992.97	747.641	1379.37	747.641	1071.75	747.641	1093.03	747.641	1179.75
	746.113	6733.63	746.113	9935.21	746.113	12911	746.113	5882.93	746.113	7258.77	746.113	2228.18	746.113	2005.69	746.113	1374.21	746.113	1101	746.113	1047.02	746.113	1115.73
	744.584	6684.96	744.584	9964.46	744.584	13008.4	744.584	5876.94	744.584	7154.39	744.584	2181.97	744.584	2062.57	744.584	1321.62	744.584	1094.26	744.584	1017.38	744.584	1094.26
	743.056	6641.2	743.056	10059.1	743.056	12925.9	743.056	5877.49	743.056	7184.15	743.056	2163.58	743.056	1962.43	743.056	1360.62	743.056	1079.34	743.056	1027.01	743.056	1156.2
	741.527	6814.93	741.527	9877.4	741.527	12846.7	741.527	5866.6	741.527	7235.14	741.527	2122.31	741.527	2066.72	741.527	1335.84	741.527	1057.88	741.527	1066.06	741.527	1136.37
	739.997	6733.58	739.997	9869.05	739.997	12651.4	739.997	5818.11	739.997	7199.48	739.997	2123.55	739.997	1991.14	739.997	1338.87	739.997	1062.59	739.997	1029.9	739.997	1103.46
	738.468	6724.16	738.468	9814.93	738.468	12689.9	738.468	5861.17	738.468	7147.49	738.468	2213.06	738.468	2000.58	738.468	1381.12	738.468	1157.2	738.468	1077.11	738.468	1168.64
	736.938	6481.07	736.938	9925.87	736.938	12726.8	736.938	5840.48	736.938	7138	736.938	2175.06	736.938	2019.82	736.938	1343.28	736.938	1107.96	736.938	1019.71	736.938	1170.06
	735.408	6571.37	735.408	10022.1	735.408	12711.4	735.408	5857.38	735.408	7064.8	735.408	2169.76	735.408	2047.22	735.408	1361	735.408	1081.61	735.408	1052.2	735.408	1160.04
	733.877	6591.4	733.877	9925.49	733.877	12617.6	733.877	5756.65	733.877	7210.52	733.877	2174.26	733.877	2012.54	733.877	1377.09	733.877	1112.45	733.877	1047.11	733.877	1194.13
	732.347	6621.22	732.347	9910.59	732.347	12705.1	732.347	5804.59	732.347	7258.19	732.347	2170.6	732.347	2026.87	732.347	1352.34	732.347	1012.62	732.347	1042.02	732.347	1125.31
	730.816	6709.81	730.816	9946.32	730.816	12658.7	730.816	5850.87	730.816	7136.01	730.816	2184.89	730.816	2052.62	730.816	1329.22	730.816	1103.88	730.816	1077.75	730.816	1125.11
	729.285	6654.7	729.285	10039.2	729.285	12625.3	729.285	5782.86	729.285	7123.27	729.285	2249.8	729.285	1978.78	729.285	1350.2	729.285	1087.35	729.285	1035.1	729.285	1177.14
	727.753	6586.54	727.753	9867.57	727.753	12632.8	727.753	5816.07	727.753	7244.38	727.753	2122.06	727.753	1993.1	727.753	1281.4	727.753	1074.09	727.753	990.838	727.753	1172.03
	726.221	6546.16	726.221	10022.4	726.221	12663.1	726.221	5867.23	726.221	6998.24	726.221	2164.1	726.221	2020.48	726.221	1367.66	726.221	1046.15	726.221	1039.62	726.221	1135.91
	724.689	6600.43	724.689	9720.34	724.689	12670.5	724.689	5766.61	724.689	7222.13	724.689	2119.64	724.689	1974.42	724.689	1357.62	724.689	1054.11	724.689	1001.9	724.689	1161.81
	723.157	6636.74	723.157	9707.13	723.157	12399	723.157	5762.28	723.157	7153.91	723.157	2140.46	723.157	2013.21	723.157	1298.63	723.157	1099.6	723.157	1037.6	723.157	1153.44
	721.624	6531.12	721.624	9840.73	721.624	12664.2	721.624	5788.95	721.624	7144.44	721.624	2189	721.624	1978.58	721.624	1378.32	721.624	1056.99	721.624	1006.42	721.624	1149.96
	720.091	6603.31	720.091	9817.71	720.091	12616.2	720.091	5787.88	720.091	7100.72	720.091	2138.04	720.091	1976.59	720.091	1342.19	720.091	1117.13	720.091	1112.24	720.091	1164.43
	718.558	6509.15	718.558	9736.01	718.558	12576.4	718.558	5772.14	718.558	7055.38	718.558	2129.5	718.558	2003.94	718.558	1322.37	718.558	1090.84	718.558	1035.4	718.558	1167.47
	717.024	6555.23	717.024	9745.62	717.024	12543.1	717.024	5700.98	717.024	7104.62	717.024	2124.21	717.024	2037.81	717.024	1397.12	717.024	1069.44	717.024	1061.29	717.024	1177.04
	715.491	6483.93	715.491	9729.16	715.491	12320.8	715.491	5722.75	715.491	7256.53	715.491	2164.57	715.491	2030.91	715.491	1323.52	715.491	1080.66	715.491	992.638	715.491	1134.44
	713.957	6510.44	713.957	9644.25	713.957	12473.3	713.957	5672.8	713.957	7007.48	713.957	2239.13	713.957	2032.17	713.957	1359.13	713.957	1093.49	713.957	1023.42	713.957	1106.53
	712.422	6491.32	712.422	9587.08	712.422	12606.3	712.422	5743.45	712.422	7050.18	712.422	2228.95	712.422	1948.7	712.422	1380.06	712.422	1067.22	712.422	1075.37	712.422	1178.02
	710.888	6517.81	710.888	9756.36	710.888	12463.8	710.888	5779.86	710.888	6972.32	710.888	2212.24	710.888	1997.21	710.888	1373.29	710.888	1057.25	710.888	1026.3	710.888	1151.74
	709.353	6461.23	709.353	9743.16	709.353	12450.1	709.353	5868.37	709.353	6951.49	709.353	2138.54	709.353	1977.3	709.353	1384.43	709.353	1058.68	709.353	1081.49	709.353	1180.84
	707.817	6520.3	707.817	9790.21	707.817	12480.4	707.817	5878.69	707.817	7153.76	707.817	2242.37	707.817	2061.61	707.817	1356.49	707.817	1102.46	707.817	1055.23	707.817	1170.85
	706.282	6493.04	706.282	9638.62	706.282	12439	706.282	5709.9	706.282	7044.98	706.282	2186.6	706.282	2048.21	706.282	1302.52	706.282	1033.87	706.282	1014.33	706.282	1123.42
	704.746	6596.03	704.746	9811.02	704.746	12197.4	704.746	5673.04	704.746	7142.98	704.746	2212.24	704.746	1959.93	704.746	1346.23	704.746	1014.15	704.746	1054.84	704.746	1167.16
	703.21	6515.06	703.21	9623.67	703.21	12245.6	703.21	5758.25	703.21	7120.51	703.21	2166.26	703.21	2000.25	703.21	1316.68	703.21	1075.81	703.21	1026.98	703.21	1168.58
	701.674	6479.69	701.674	9740.68	701.674	12295.5	701.674	5560.29	701.674	7089.9	701.674	2213.05	701.674	1995	701.674	1321.32	701.674	1080.49	701.674	1060.96	701.674	1100.02
	700.137	6441.07	700.137	9704.72	700.137	12224.9	700.137	5743.11	700.137	7113	700.137	2111.77	700.137	1979.99	700.137	1334.09	700.137	1104.7	700.137	1028.23	700.137	1129.1
	698.6	6529.35	698.6	9678.53	698.6	12333.2	698.6	5729.04	698.6	7193.02	698.6	2165.06	698.6	1966.61	698.6	1335.47	698.6	1075.21	698.6	1065.45	698.6	1159.8
	697.063	6476.1	697.063	9675.12	697.063	12422	697.063	5827.19	697.063	7129.89	697.063	2184.18	697.063	1979.26	697.063	1296.2	697.063	1144.95	697.063	1068.51	697.063	1154.7
	695.526	6496.04	695.526	9805.04	695.526	12075	695.526	5621.23	695.526	7081.42	695.526	2185.4	695.526	2045.56	695.526	1312.22	695.526	1091.08	695.526	1068.31	695.526	1161
	693.988	6405.43	693.988	9718.7	693.988	12456.4	693.988	5732.37	693.988	7111	693.988	2137.85	693.988	2063.07	693.988	1364	693.988	1113.63	693.988	1046.98	693.988	1126.64
	692.45	6480.64	692.45	9568.99	692.45	12281.9	692.45	5672.8	692.45	7134.07	692.45	2158.59	692.45	1957.03	692.45	1360.5	692.45	1090.67	692.45	1038.66	692.45	1155.69
	690.911	6479.45	690.911	9617.6	690.911	12258.5	690.911	5759.51	690.911	7139.26	690.911	2146.81	690.911	1964.8	690.911	1308.24	690.911	1092.1	690.911	1044.97	690.911	1152.23
	689.373	6419.76	689.373	9661.32	689.373	12231.8	689.373	5610.58	689.373	7059.95	689.373	2123.67	689.373	2042.43	689.373	1285.25	689.373	1049.65	689.373	1038.28	689.373	1187.76
	687.834	6363.34	687.834	9750.51	687.834	12291.3	687.834	5633.92	687.834	7044.02	687.834	2134.65	687.834	1970.57	687.834	1325.63	687.834	1088.44	687.834	1049.46	687.834	1142.05
	686.295	6370.28	686.295	9665.87	686.295	12125	686.295	5679.98	686.295	7101.19	686.295	2148.87	686.295	2018.93	686.295	1307.52	686.295	1050.89	686.295	1068.75	686.295	1171.08
	684.755	6489.28	684.755	9587.76	684.755	12264	684.755	5716.28	684.755	7018.69	684.755	2135.49	684.755	1992.58	684.755	1328.39	684.755	1034.45	684.755	1011.72	684.755	1169.24
	683.216	6354.94	683.216	9594.11	683.216	12336.4	683.216	5697.37	683.216	6970.3	683.216	2211.4	683.216	1974.35	683.216	1321.65	683.216	1068.36	683.216	1039.13	683.216	1172.27
	681.675	6256.37	681.675	9637.79	681.675	12058.2	681.675	5819.69	681.675	6902.46	681.675	2162.29	681.675	2022.69	681.675	1287.31	681.675	1068.16	681.675	991.863	681.675	1206.14
	680.135	6350.97	680.135	9545.12	680.135	12072.2	680.135	5685.52	680.135	7105.69	680.135	2217.08	680.135	2004.46	680.135	1311.42	680.135	1087.44	680.135	1056.6	680.135	1196.18
	678.595	6289.76	678.595	9583.93	678.595	12167.3	678.595	5689.34	678.595	7198.5	678.595	2226.41	678.595	1991.11	678.595	1359.86	678.595	1103.47	678.595	1062.9	678.595	1182.98
	677.054	6160.42	677.054	9612.99	677.054	12140.8	677.054	5646.11	677.054	6960.29	677.054	2167.59	677.054	1955.05	677.054	1398.55	677.054	1087.04	677.054	1044.85	677.054	1125.98
	675.513	6446.41	675.513	9569.04	675.513	12076.9	675.513	5771.59	675.513	7135.82	675.513	2172.05	675.513	1991.99	675.513	1339.89	675.513	1106.3	675.513	1054.39	675.513	1154.97
	673.971	6349.53	673.971	9653.23	673.971	12095.7	673.971	5705.65	673.971	6996.64	673.971	2171.65	673.971	2017.58	673.971	1404.52	673.971	1112.59	673.971	1049.33	673.971	1143.4
	672.429	6291.6	672.429	9499.02	672.429	12070.8	672.429	5617.04	672.429	6985.62	672.429	2190.71	672.429	1984.77	672.429	1360.48	672.429	1089.68	672.429	1011.84	672.429	1169.13
	670.887	6369.88	670.887	9458.35	670.887	12157.7	670.887	5757.05	670.887	7044.32	670.887	2154.64	670.887	2000.62	670.887	1371.57	670.887	1105.69	670.887	1099.21	670.887	1186.75
	669.345	6268.2	669.345	9542.51	669.345	12009.6	669.345	5814.34	669.345	7101.37	669.345	2219.08	669.345	2034.29	669.345	1411.84	669.345	1082.79	669.345	1082.79	669.345	1215.71
	667.802	6267.04	667.802	9595.85	667.802	12242.4	667.802	5563.68	667.802	7020.64	667.802	2178.15	667.802	2043.64	667.802	1338.65	667.802	1136.07	667.802	1106.9	667.802	1202.52
	666.26	6201.07	666.26	9537.37	666.26	11919.3	666.26	5664.74	666.26	6965.88	666.26	2180.99	666.26	2040.02	666.26	1346.51	666.26	1156.93	666.26	1122.9	666.26	1197.44
	664.716	6289.03	664.716	9446.5	664.716	12072.6	664.716	5650.73	664.716	6958.11	664.716	2182.21	664.716	2031.54	664.716	1325.2	664.716	1072.47	664.716	1075.71	664.716	1198.84
	663.173	6341.32	663.173	9579.2	663.173	12050.9	663.173	5711.24	663.173	6942.24	663.173	2167.22	663.173	2018.21	663.173	1344.39	663.173	1159.74	663.173	1107.91	663.173	1198.61
	661.629	6293.18	661.629	9590.38	661.629	11927.2	661.629	5664.84	661.629	7046.23	661.629	2228.36	661.629	2059.94	661.629	1370.05	661.629	1114.18	661.629	1059.12	661.629	1259.93
	660.085	6319.54	660.085	9540.03	660.085	12015.7	660.085	5722.08	660.085	7201.98	660.085	2219.86	660.085	2028.8	660.085	1413.52	660.085	1204.65	660.085	1105.88	660.085	1228.94
	658.541	6264.95	658.541	9664.54	658.541	11964.9	658.541	5827.86	658.541	7147.23	658.541	2271.25	658.541	2123.93	658.541	1414.88	658.541	1191.47	658.541	1102.44	658.541	1246.52
	656.996	6286.46	656.996	9526.8	656.996	11907.7	656.996	5783.09	656.996	7043.94	656.996	2176.95	656.996	2078.22	656.996	1477.74	656.996	1207.44	656.996	1166.98	656.996	1299.7
	655.451	6248.07	655.451	9635.08	655.451	12086.7	655.451	5900.15	655.451	7159.15	655.451	2183.02	655.451	2017.96	655.451	1422.44	655.451	1186.18	655.451	1186.18	655.451	1299.46
	653.906	6250.15	653.906	9591.23	653.906	11979.3	653.906	5738.88	653.906	7123.85	653.906	2210.12	653.906	2048.33	653.906	1427.03	653.906	1218.32	653.906	1142.28	653.906	1262
	652.361	6286.2	652.361	9498.87	652.361	11933.4	652.361	5770.17	652.361	7148.41	652.361	2326.19	652.361	2123.98	652.361	1421.92	652.361	1179.27	652.361	1130.74	652.361	1256.92
	650.815	6283.42	650.815	9501.96	650.815	11918.3	650.815	5693.09	650.815	7084.02	650.815	2214.16	650.815	2065.36	650.815	1402.25	650.815	1130.53	650.815	1117.59	650.815	1287.41
	649.269	6254.77	649.269	9514.76	649.269	11882.1	649.269	5666.16	649.269	7001.85	649.269	2233.15	649.269	2123.19	649.269	1401.99	649.269	1125.47	649.269	1110.92	649.269	1235.43
	647.723	6248.77	647.723	9369.11	647.723	11934.9	647.723	5716.85	647.723	7165.47	647.723	2177.77	647.723	2004.78	647.723	1351.61	647.723	1110.71	647.723	1075.14	647.723	1219.03
	646.176	6249.23	646.176	9448.2	646.176	11714.5	646.176	5665.68	646.176	7034.82	646.176	2183.83	646.176	2031.89	646.176	1333.58	646.176	1150.92	646.176	1116.97	646.176	1234.97
	644.629	6151.1	644.629	9286.45	644.629	11699.4	644.629	5781	644.629	7115.95	644.629	2157.57	644.629	1978.18	644.629	1346.26	644.629	1118.38	644.629	1095.76	644.629	1225.05
	643.082	6114.41	643.082	9308.97	643.082	11821.6	643.082	5715.3	643.082	7033.84	643.082	2123.24	643.082	2061.84	643.082	1358.94	643.082	1123.02	643.082	1092.32	643.082	1194.12
	641.535	6200.52	641.535	9425.18	641.535	11740.3	641.535	5783.71	641.535	7113.31	641.535	2193.93	641.535	1995.22	641.535	1350.61	641.535	1138.97	641.535	1088.89	641.535	1159.97
	639.987	6041.08	639.987	9383.06	639.987	11697.7	639.987	5574.27	639.987	7029.62	639.987	2153.14	639.987	2014.23	639.987	1377.82	639.987	1132.3	639.987	1112.92	639.987	1151.68
	638.439	6111.02	638.439	9242.43	638.439	11718.2	638.439	5471.49	638.439	7050.93	638.439	2112.37	638.439	2018.7	638.439	1364.64	638.439	1127.24	638.439	1038.42	638.439	1196.69
	636.891	6085.67	636.891	9227.81	636.891	11439.9	636.891	5602.88	636.891	7017.33	636.891	2181.41	636.891	2031.25	636.891	1298.19	636.891	1088.28	636.891	1109.27	636.891	1170.63
	635.342	6024.81	635.342	9298.74	635.342	11610.5	635.342	5616.38	635.342	6954.69	635.342	2068	635.342	2021.19	635.342	1360.91	635.342	1091.31	635.342	1076.78	635.342	1201.09
	633.793	5993.03	633.793	9116.25	633.793	11627.7	633.793	5654.08	633.793	7011.51	633.793	2124.11	633.793	1970.78	633.793	1318.69	633.793	1092.72	633.793	1071.74	633.793	1175.04
	632.244	6020.97	632.244	9151.68	632.244	11473.9	632.244	5562.66	632.244	6897.24	632.244	2165.68	632.244	1991.39	632.244	1310.38	632.244	1116.73	632.244	1118.34	632.244	1231.3
	630.694	6187.65	630.694	9179.03	630.694	11528.2	630.694	5582.6	630.694	6884.67	630.694	2160.44	630.694	1934.55	630.694	1321.43	630.694	1026.17	630.694	1018.1	630.694	1223.01
	629.145	6070.36	629.145	9098.28	629.145	11443.8	629.145	5526.72	629.145	6781.77	629.145	2168.1	629.145	2000.33	629.145	1345.38	629.145	1146.96	629.145	1061.47	629.145	1177.61
	627.595	5933.76	627.595	9090.15	627.595	11411.1	627.595	5446.67	627.595	6948.25	627.595	2178.99	627.595	1928.99	627.595	1367.72	627.595	1127.4	627.595	1053.21	627.595	1246.75
	626.044	6010.06	626.044	8977.19	626.044	11491.2	626.044	5523.06	626.044	6738.94	626.044	2162.46	626.044	1951.21	626.044	1311.02	626.044	1062.69	626.044	1078.81	626.044	1198.14
	624.494	5944.46	624.494	9251.23	624.494	11323	624.494	5539.78	624.494	6792.51	624.494	2107.24	624.494	1979.87	624.494	1351.09	624.494	1106.02	624.494	1057.65	624.494	1212.43
	622.943	5985.27	622.943	9019.01	622.943	11403.1	622.943	5437.2	622.943	6750.96	622.943	2148.76	622.943	1998.85	622.943	1291.19	622.943	1076.8	622.943	1059.07	622.943	1226.71
	621.392	5951.92	621.392	9094.7	621.392	11444.5	621.392	5502.27	621.392	6860.91	621.392	2085.51	621.392	1985.59	621.392	1286.12	621.392	1150.74	621.392	1073.38	621.392	1174.91
	619.84	5942.77	619.84	9093.01	619.84	11460.1	619.84	5446.46	619.84	6766.18	619.84	2091.57	619.84	1933.65	619.84	1301.99	619.84	1131.19	619.84	1057.06	619.84	1177.92
	618.288	5814.39	618.288	9121.94	618.288	11487	618.288	5314.95	618.288	6719.82	618.288	2128.24	618.288	1986.46	618.288	1338.81	618.288	1142.26	618.288	1110.03	618.288	1193.81
	616.736	5937.34	616.736	8955.95	616.736	11281.9	616.736	5397.73	616.736	6839.38	616.736	2163.28	616.736	1953.88	616.736	1320.84	616.736	1088.89	616.736	1076	616.736	1230.64
	615.184	6021.6	615.184	8957.51	615.184	11341	615.184	5482.09	615.184	6847.78	615.184	2170.93	615.184	2008.27	615.184	1349.59	615.184	1140.22	615.184	1070.97	615.184	1219.14
	613.631	5980.23	613.631	9034.75	613.631	11248.8	613.631	5419.88	613.631	6708.03	613.631	2130.28	613.631	1972.48	613.631	1310.69	613.631	1091.71	613.631	1069.16	613.631	1247.89
	612.079	5980.73	612.079	8962.24	612.079	11235.4	612.079	5414.05	612.079	6883.88	612.079	2126.66	612.079	1975.33	612.079	1297.57	612.079	1109.21	612.079	1125.31	612.079	1246.05
	610.525	5873.39	610.525	9079.69	610.525	11304.1	610.525	5356.71	610.525	6665.31	610.525	2119.83	610.525	2018.42	610.525	1310.21	610.525	1060.72	610.525	1113.84	610.525	1215.24
	608.972	5999.43	608.972	9115.02	608.972	11292.4	608.972	5408.83	608.972	6705.91	608.972	2103.34	608.972	1984.26	608.972	1356.63	608.972	1091.1	608.972	1102.36	608.972	1190.87
	607.418	5938.79	607.418	8987.83	607.418	11211.5	607.418	5473.79	607.418	6674.1	607.418	2119.04	607.418	1945.27	607.418	1267.89	607.418	1126.29	607.418	1097.33	607.418	1218.01
	605.864	5837.95	605.864	9064.99	605.864	11101.6	605.864	5347.3	605.864	6722.73	605.864	2100.95	605.864	1949.74	605.864	1299.82	605.864	1085.87	605.864	1113.22	605.864	1193.65
	604.31	5877.08	604.31	8966.81	604.31	11170.3	604.31	5351.13	604.31	6792.26	604.31	2105.39	604.31	2005.67	604.31	1315.67	604.31	1066.37	604.31	1095.32	604.31	1215.95
	602.755	5839	602.755	9060.02	602.755	11290.5	602.755	5363.01	602.755	6596.42	602.755	2122.69	602.755	1937.76	602.755	1268.79	602.755	1088.68	602.755	1104.76	602.755	1204.47
	601.2	5866.86	601.2	9026.19	601.2	11174.2	601.2	5249.47	601.2	6685.23	601.2	2115.86	601.2	1959.91	601.2	1283.02	601.2	1110.99	601.2	1104.56	601.2	1170.48
	599.645	5849.7	599.645	8918.42	599.645	11310.4	599.645	5444.61	599.645	6593.97	599.645	2078.5	599.645	1954.72	599.645	1303.68	599.645	1089.89	599.645	1088.28	599.645	1197.59
	598.089	5877.54	598.089	8924.8	598.089	11052.7	598.089	5332.7	598.089	6571.86	598.089	2121.51	598.089	1925.43	598.089	1253.62	598.089	1108.97	598.089	1088.08	598.089	1194.15
	596.534	5913.41	596.534	8829.95	596.534	11206.6	596.534	5421.7	596.534	6466.19	596.534	2087.37	596.534	1976.49	596.534	1277.49	596.534	1049.31	596.534	1044.49	596.534	1190.72
	594.978	5817.53	594.978	8854.01	594.978	11005.3	594.978	5358.04	594.978	6773.46	594.978	2067.7	594.978	1937.57	594.978	1249.94	594.978	1018.59	594.978	1031.44	594.978	1290.11
	593.421	5790.75	593.421	8892.53	593.421	10922.9	593.421	5392.38	593.421	6544.11	593.421	2096.23	593.421	1972.55	593.421	1277.02	593.421	1068.2	593.421	1058.56	593.421	1224.01
	591.865	5857.12	591.865	8621.07	591.865	11004.4	591.865	5333.56	591.865	6695.46	591.865	2070.15	591.865	1914.37	591.865	1289.63	591.865	1040.7	591.865	1080.85	591.865	1235.02
	590.308	5756.48	590.308	8868.36	590.308	11031.3	590.308	5366.3	590.308	6549.71	590.308	2042.47	590.308	1926.86	590.308	1292.6	590.308	1083.86	590.308	1018.02	590.308	1234.79
	588.75	5765.05	588.75	8881.16	588.75	11029.2	588.75	5363.69	588.75	6585.42	588.75	2062.96	588.75	1928.1	588.75	1242.59	588.75	1014.62	588.75	1043.52	588.75	1232.96
	587.193	5821.76	587.193	8861.86	587.193	10995.1	587.193	5285.65	587.193	6632.35	587.193	2121.97	587.193	1900.46	587.193	1290.52	587.193	1057.77	587.193	1078.64	587.193	1203.84
	585.635	5846.36	585.635	8810.46	585.635	11017.1	585.635	5360.1	585.635	6523.6	585.635	2054.17	585.635	1880.85	585.635	1293.49	585.635	1089.67	585.635	1100.91	585.635	1213.24
	584.077	5800.35	584.077	8970.89	584.077	10820.9	584.077	5333.43	584.077	6581.75	584.077	2029.72	584.077	1938.26	584.077	1264.36	584.077	1050.96	584.077	1063.8	584.077	1196.97
	582.519	5831.36	582.519	8743.03	582.519	10964.9	582.519	5385.38	582.519	6675.18	582.519	2064.64	582.519	1913.84	582.519	1267.34	582.519	1044.35	582.519	1066.81	582.519	1156.65
	580.96	5859.15	580.96	8945.1	580.96	10908.3	580.96	5379.57	580.96	6664.32	580.96	2014.53	580.96	1939.15	580.96	1255.88	580.96	1071.42	580.96	1073.03	580.96	1270.31
	579.401	5641.57	579.401	8818.36	579.401	10858.2	579.401	5312.83	579.401	6557.24	579.401	2046.23	579.401	1903.51	579.401	1268.47	579.401	1080.85	579.401	1072.83	579.401	1238
[truncated: 176 more rows]

## Sheet: Figure 1c
Figure 1c		PDA		0.9W		1.2W		1.9W		2.4W		2.9W
	Raman shift	1578.6	1578.9	1587.7	1585.5	1593.3	1595.4	1594.4	1595.9	1602	1604	1608	1609
	Id/Ig	0.541174	0.555795	0.69141	0.599631	0.852688	0.925984	0.841434	0.933441	0.850871	0.936127	1.29718	1.1329

## Sheet: Figure 1d
Figure 1d	PDA		0.9W		1.2 W		1.9 W		2.4 W		2.9 W
	Binding Energy	Normalized Intensity	Binding Energy	Normalized Intensity	Binding Energy	Normalized Intensity	Binding Energy	Normalized Intensity	Binding Energy	Normalized Intensity	Binding Energy	Normalized Intensity
	293.83	0.08473	293.813	0.0774	293.829	0.07345	293.812	0.06009	293.823	0.06148	293.818	0.05964
	293.805	0.07663	293.788	0.07913	293.804	0.06645	293.787	0.05365	293.798	0.05999	293.793	0.05108
	293.78	0.08341	293.763	0.06874	293.779	0.06631	293.762	0.06009	293.773	0.06138	293.768	0.05283
	293.755	0.07946	293.738	0.08364	293.754	0.06951	293.737	0.06063	293.748	0.06019	293.743	0.06028
	293.73	0.08304	293.713	0.07481	293.729	0.06733	293.712	0.06149	293.723	0.0594	293.718	0.05402
	293.705	0.08247	293.688	0.07602	293.704	0.06616	293.687	0.05988	293.698	0.06625	293.693	0.05209
	293.68	0.08322	293.663	0.08	293.679	0.07082	293.662	0.06009	293.673	0.05801	293.668	0.05052
	293.655	0.07532	293.638	0.07463	293.654	0.06398	293.637	0.06481	293.648	0.06486	293.643	0.05006
	293.63	0.0804	293.613	0.07446	293.629	0.06893	293.612	0.05827	293.623	0.06367	293.618	0.05006
	293.605	0.07983	293.588	0.07723	293.604	0.06718	293.587	0.05891	293.598	0.06218	293.593	0.05494
	293.58	0.08002	293.563	0.07377	293.579	0.07112	293.562	0.05773	293.573	0.05969	293.568	0.05273
	293.555	0.0868	293.538	0.07203	293.554	0.06456	293.537	0.06052	293.548	0.05473	293.543	0.04712
	293.53	0.0755	293.513	0.08069	293.529	0.06864	293.512	0.05719	293.523	0.06178	293.518	0.05319
	293.505	0.08266	293.488	0.07602	293.504	0.07287	293.487	0.05612	293.498	0.06387	293.493	0.05006
	293.48	0.08285	293.463	0.06978	293.479	0.06733	293.462	0.05956	293.473	0.06049	293.468	0.05595
	293.455	0.07946	293.438	0.0755	293.454	0.06718	293.437	0.0558	293.448	0.06367	293.443	0.04988
	293.43	0.0787	293.413	0.07481	293.429	0.06762	293.412	0.0573	293.423	0.0583	293.418	0.05559
	293.405	0.08774	293.388	0.07463	293.404	0.0701	293.387	0.05183	293.398	0.06297	293.393	0.05292
	293.38	0.07946	293.363	0.08433	293.379	0.07622	293.362	0.05998	293.373	0.06198	293.368	0.05301
	293.355	0.08096	293.338	0.07879	293.354	0.0784	293.337	0.0646	293.348	0.06128	293.343	0.04859
	293.33	0.07814	293.313	0.08208	293.329	0.06747	293.312	0.06138	293.323	0.06347	293.318	0.05237
	293.305	0.0836	293.288	0.08087	293.304	0.06966	293.287	0.06181	293.298	0.06168	293.293	0.05467
	293.28	0.08624	293.263	0.0826	293.279	0.0666	293.262	0.0573	293.273	0.0594	293.268	0.05485
	293.255	0.07965	293.238	0.07758	293.254	0.07112	293.237	0.05998	293.248	0.06685	293.243	0.0554
	293.23	0.08191	293.213	0.07411	293.229	0.07418	293.212	0.06149	293.223	0.06685	293.218	0.05706
	293.205	0.07946	293.188	0.07775	293.204	0.07155	293.187	0.05526	293.198	0.0594	293.193	0.05163
	293.18	0.08153	293.163	0.08156	293.179	0.07345	293.162	0.06138	293.173	0.06635	293.168	0.0589
	293.155	0.08096	293.138	0.08	293.154	0.07869	293.137	0.0617	293.148	0.06526	293.143	0.04988
	293.13	0.08153	293.113	0.07931	293.129	0.07097	293.112	0.06213	293.123	0.06099	293.118	0.05936
	293.105	0.08586	293.088	0.08329	293.104	0.07374	293.087	0.06052	293.098	0.05652	293.093	0.05513
	293.08	0.07908	293.063	0.08727	293.079	0.06179	293.062	0.06599	293.073	0.06367	293.068	0.05301
	293.055	0.08529	293.038	0.07411	293.054	0.07811	293.037	0.06353	293.048	0.0595	293.043	0.0543
	293.03	0.08153	293.013	0.08017	293.029	0.06951	293.012	0.05526	293.023	0.06158	293.018	0.05365
	293.005	0.08774	292.988	0.08035	293.004	0.06398	292.987	0.05655	292.998	0.06059	292.993	0.05439
	292.98	0.08435	292.963	0.09091	292.979	0.07024	292.962	0.06353	292.973	0.06406	292.968	0.05568
	292.955	0.08737	292.938	0.08242	292.954	0.07432	292.937	0.05483	292.948	0.06367	292.943	0.05292
	292.93	0.08567	292.913	0.09247	292.929	0.06835	292.912	0.06063	292.923	0.06595	292.918	0.05761
	292.905	0.08398	292.888	0.08035	292.904	0.07578	292.887	0.06138	292.898	0.06545	292.893	0.05329
	292.88	0.08906	292.863	0.08381	292.879	0.06645	292.862	0.06202	292.873	0.06128	292.868	0.05513
	292.855	0.08793	292.838	0.07896	292.854	0.07155	292.837	0.05956	292.848	0.06317	292.843	0.05669
	292.83	0.08661	292.813	0.07896	292.829	0.07184	292.812	0.06428	292.823	0.06228	292.818	0.05697
	292.805	0.08755	292.788	0.08173	292.804	0.07097	292.787	0.06127	292.798	0.06694	292.793	0.05365
	292.78	0.08887	292.763	0.08346	292.779	0.07724	292.762	0.06052	292.773	0.06397	292.768	0.05531
	292.755	0.09885	292.738	0.08623	292.754	0.0752	292.737	0.05805	292.748	0.06585	292.743	0.05402
	292.73	0.09188	292.713	0.07913	292.729	0.07082	292.712	0.06009	292.723	0.07102	292.718	0.05724
	292.705	0.08661	292.688	0.08571	292.704	0.07476	292.687	0.05719	292.698	0.06466	292.693	0.05568
	292.68	0.09057	292.663	0.08485	292.679	0.06514	292.662	0.06235	292.673	0.06526	292.668	0.05614
	292.655	0.08624	292.638	0.08242	292.654	0.07636	292.637	0.06417	292.648	0.06565	292.643	0.05697
	292.63	0.08755	292.613	0.08329	292.629	0.07097	292.612	0.06159	292.623	0.06267	292.618	0.05246
	292.605	0.09151	292.588	0.08658	292.604	0.07287	292.587	0.0675	292.598	0.06327	292.593	0.05154
	292.58	0.08586	292.563	0.07463	292.579	0.07491	292.562	0.06106	292.573	0.06327	292.568	0.05687
	292.555	0.09396	292.538	0.08104	292.554	0.07359	292.537	0.06653	292.548	0.06923	292.543	0.05687
	292.53	0.08906	292.513	0.0826	292.529	0.06878	292.512	0.06385	292.523	0.07042	292.518	0.06074
	292.505	0.09076	292.488	0.08364	292.504	0.08117	292.487	0.06417	292.498	0.06426	292.493	0.05752
	292.48	0.08661	292.463	0.08952	292.479	0.0698	292.462	0.06793	292.473	0.06853	292.468	0.05899
	292.455	0.08304	292.438	0.08918	292.454	0.06951	292.437	0.0632	292.448	0.06595	292.443	0.0601
	292.43	0.08755	292.413	0.08468	292.429	0.07869	292.412	0.05998	292.423	0.06426	292.418	0.05844
	292.405	0.09151	292.388	0.08831	292.404	0.07665	292.387	0.06396	292.398	0.06496	292.393	0.06166
	292.38	0.08059	292.363	0.08571	292.379	0.0752	292.362	0.06331	292.373	0.07052	292.368	0.05798
	292.355	0.09339	292.338	0.08658	292.354	0.0803	292.337	0.06009	292.348	0.06595	292.343	0.05595
	292.33	0.09057	292.313	0.0845	292.329	0.07097	292.312	0.06117	292.323	0.06953	292.318	0.06387
	292.305	0.08642	292.288	0.08606	292.304	0.08234	292.287	0.06481	292.298	0.06853	292.293	0.0566
	292.28	0.09226	292.263	0.09281	292.279	0.0819	292.262	0.06353	292.273	0.06476	292.268	0.05844
	292.255	0.09076	292.238	0.0942	292.254	0.0752	292.237	0.06277	292.248	0.06754	292.243	0.0612
	292.23	0.09716	292.213	0.09091	292.229	0.07622	292.212	0.06127	292.223	0.07092	292.218	0.0623
	292.205	0.09998	292.188	0.09143	292.204	0.07491	292.187	0.06803	292.198	0.06615	292.193	0.05356
	292.18	0.08774	292.163	0.08814	292.179	0.08117	292.162	0.05945	292.173	0.0735	292.168	0.06083
	292.155	0.09471	292.138	0.09455	292.154	0.07884	292.137	0.06492	292.148	0.06764	292.143	0.06056
	292.13	0.09132	292.113	0.08831	292.129	0.07039	292.112	0.06224	292.123	0.06595	292.118	0.05918
	292.105	0.08416	292.088	0.08727	292.104	0.07753	292.087	0.06589	292.098	0.0731	292.093	0.06313
	292.08	0.08624	292.063	0.09212	292.079	0.08015	292.062	0.06363	292.073	0.0731	292.068	0.05945
	292.055	0.09264	292.038	0.08935	292.054	0.08073	292.037	0.06664	292.048	0.07002	292.043	0.06359
	292.03	0.09697	292.013	0.09697	292.029	0.06922	292.012	0.06438	292.023	0.07171	292.018	0.05853
	292.005	0.10506	291.988	0.0968	292.004	0.07738	291.987	0.06374	291.998	0.06486	291.993	0.06102
	291.98	0.09509	291.963	0.09143	291.979	0.07957	291.962	0.06782	291.973	0.07271	291.968	0.06065
	291.955	0.0981	291.938	0.09593	291.954	0.07316	291.937	0.06481	291.948	0.07052	291.943	0.06286
	291.93	0.10186	291.913	0.09489	291.929	0.07097	291.912	0.06428	291.923	0.06923	291.918	0.05503
	291.905	0.09716	291.888	0.08952	291.904	0.07345	291.887	0.06331	291.898	0.07161	291.893	0.05798
	291.88	0.10168	291.863	0.09247	291.879	0.07272	291.862	0.06428	291.873	0.07211	291.868	0.06092
	291.855	0.09885	291.838	0.09818	291.854	0.08263	291.837	0.06117	291.848	0.06704	291.843	0.05991
	291.83	0.1013	291.813	0.09801	291.829	0.07403	291.812	0.06331	291.823	0.07231	291.818	0.07031
	291.805	0.0949	291.788	0.10095	291.804	0.07491	291.787	0.06514	291.798	0.07191	291.793	0.05614
	291.78	0.09339	291.763	0.09576	291.779	0.07826	291.762	0.06857	291.773	0.07449	291.768	0.06727
	291.755	0.10375	291.738	0.08918	291.754	0.07811	291.737	0.06814	291.748	0.07618	291.743	0.06028
	291.73	0.09979	291.713	0.08779	291.729	0.07811	291.712	0.06363	291.723	0.07132	291.718	0.06212
	291.705	0.09998	291.688	0.09957	291.704	0.07884	291.687	0.06996	291.698	0.07469	291.693	0.06249
	291.68	0.09791	291.663	0.09437	291.679	0.07097	291.662	0.07018	291.673	0.07002	291.668	0.06286
	291.655	0.10356	291.638	0.09074	291.654	0.07899	291.637	0.06911	291.648	0.07042	291.643	0.06286
	291.63	0.1045	291.613	0.0961	291.629	0.08175	291.612	0.06438	291.623	0.07062	291.618	0.06304
	291.605	0.09942	291.588	0.09697	291.604	0.07738	291.587	0.06771	291.598	0.07042	291.593	0.06534
	291.58	0.10601	291.563	0.09385	291.579	0.07928	291.562	0.06964	291.573	0.073	291.568	0.06276
	291.555	0.10224	291.538	0.09732	291.554	0.08817	291.537	0.07168	291.548	0.07241	291.543	0.06599
	291.53	0.10337	291.513	0.0968	291.529	0.08336	291.512	0.07179	291.523	0.0742	291.518	0.06635
	291.505	0.10168	291.488	0.0968	291.504	0.08248	291.487	0.07104	291.498	0.07976	291.493	0.05908
	291.48	0.10619	291.463	0.09368	291.479	0.07855	291.462	0.06932	291.473	0.07181	291.468	0.06368
	291.455	0.10356	291.438	0.08952	291.454	0.0768	291.437	0.069	291.448	0.07469	291.443	0.06451
	291.43	0.10073	291.413	0.10026	291.429	0.08015	291.412	0.06943	291.423	0.07479	291.418	0.07105
	291.405	0.11053	291.388	0.09991	291.404	0.08394	291.387	0.07039	291.398	0.07261	291.393	0.06451
	291.38	0.10469	291.363	0.09662	291.379	0.07971	291.362	0.06996	291.373	0.07509	291.368	0.06773
	291.355	0.11429	291.338	0.10147	291.354	0.08817	291.337	0.07565	291.348	0.074	291.343	0.06479
	291.33	0.10337	291.313	0.09524	291.329	0.08379	291.312	0.06675	291.323	0.0738	291.318	0.05789
	291.305	0.1077	291.288	0.09939	291.304	0.08846	291.287	0.06857	291.298	0.07271	291.293	0.06405
	291.28	0.10638	291.263	0.10147	291.279	0.08248	291.262	0.07672	291.273	0.06625	291.268	0.06902
	291.255	0.10845	291.238	0.1013	291.254	0.08175	291.237	0.06707	291.248	0.07896	291.243	0.06856
	291.23	0.1094	291.213	0.10874	291.229	0.08438	291.212	0.06492	291.223	0.07231	291.218	0.06801
	291.205	0.10921	291.188	0.11481	291.204	0.09574	291.187	0.06986	291.198	0.07052	291.193	0.06212
	291.18	0.10958	291.163	0.10926	291.179	0.08132	291.162	0.07136	291.173	0.07459	291.168	0.06792
	291.155	0.11034	291.138	0.10563	291.154	0.09152	291.137	0.07769	291.148	0.07757	291.143	0.06415
	291.13	0.11147	291.113	0.09887	291.129	0.08846	291.112	0.0734	291.123	0.07668	291.118	0.06322
	291.105	0.11034	291.088	0.10113	291.104	0.08584	291.087	0.07157	291.098	0.08333	291.093	0.06507
	291.08	0.11391	291.063	0.10788	291.079	0.08569	291.062	0.0763	291.073	0.08135	291.068	0.06976
	291.055	0.11504	291.038	0.10667	291.054	0.07899	291.037	0.07479	291.048	0.07737	291.043	0.06967
	291.03	0.10619	291.013	0.10771	291.029	0.08977	291.012	0.07136	291.023	0.0732	291.018	0.06746
	291.005	0.11297	290.988	0.11532	291.004	0.09225	290.987	0.07726	290.998	0.07658	290.993	0.0658
	290.98	0.11354	290.963	0.10563	290.979	0.08292	290.962	0.06868	290.973	0.07757	290.968	0.06948
	290.955	0.10619	290.938	0.10234	290.954	0.08875	290.937	0.07769	290.948	0.0729	290.943	0.06727
	290.93	0.1094	290.913	0.11619	290.929	0.07957	290.912	0.07758	290.923	0.08125	290.918	0.0693
	290.905	0.10243	290.888	0.10701	290.904	0.08554	290.887	0.0719	290.898	0.08184	290.893	0.06967
	290.88	0.11203	290.863	0.10961	290.879	0.09298	290.862	0.07522	290.873	0.08294	290.868	0.07086
	290.855	0.11504	290.838	0.10753	290.854	0.08117	290.837	0.07576	290.848	0.07698	290.843	0.07316
	290.83	0.10582	290.813	0.11532	290.829	0.08205	290.812	0.07533	290.823	0.07827	290.818	0.06654
	290.805	0.1205	290.788	0.1084	290.804	0.08715	290.787	0.07844	290.798	0.08055	290.793	0.06875
	290.78	0.10827	290.763	0.11983	290.779	0.08773	290.762	0.07361	290.773	0.07588	290.768	0.07178
	290.755	0.10958	290.738	0.11117	290.754	0.08686	290.737	0.0749	290.748	0.07857	290.743	0.0751
	290.73	0.12276	290.713	0.1103	290.729	0.08846	290.712	0.08102	290.723	0.07539	290.718	0.06718
	290.705	0.11015	290.688	0.11048	290.704	0.09166	290.687	0.07361	290.698	0.07916	290.693	0.06902
	290.68	0.12295	290.663	0.11861	290.679	0.08496	290.662	0.07576	290.673	0.07817	290.668	0.07197
	290.655	0.1254	290.638	0.10823	290.654	0.08365	290.637	0.08112	290.648	0.08254	290.643	0.07657
	290.63	0.11956	290.613	0.11325	290.629	0.08584	290.612	0.07608	290.623	0.07876	290.618	0.07326
	290.605	0.12465	290.588	0.11481	290.604	0.09254	290.587	0.07469	290.598	0.08274	290.593	0.07335
	290.58	0.1205	290.563	0.11792	290.579	0.09502	290.562	0.07329	290.573	0.07648	290.568	0.06939
	290.555	0.10243	290.538	0.11411	290.554	0.09356	290.537	0.07018	290.548	0.07797	290.543	0.07178
	290.53	0.11937	290.513	0.11446	290.529	0.09079	290.512	0.08413	290.523	0.07966	290.518	0.06801
	290.505	0.11881	290.488	0.11758	290.504	0.08802	290.487	0.07608	290.498	0.07618	290.493	0.06626
	290.48	0.13048	290.463	0.11307	290.479	0.08686	290.462	0.07383	290.473	0.08284	290.468	0.06856
	290.455	0.12145	290.438	0.1129	290.454	0.09094	290.437	0.07887	290.448	0.0875	290.443	0.06911
	290.43	0.12804	290.413	0.11948	290.429	0.09735	290.412	0.07672	290.423	0.08184	290.418	0.07307
	290.405	0.11674	290.388	0.11654	290.404	0.09021	290.387	0.07533	290.398	0.0877	290.393	0.07648
	290.38	0.12559	290.363	0.10701	290.379	0.09633	290.362	0.0719	290.373	0.08353	290.368	0.07059
	290.355	0.12389	290.338	0.12139	290.354	0.0889	290.337	0.07361	290.348	0.08373	290.343	0.07731
	290.33	0.13274	290.313	0.11325	290.329	0.094	290.312	0.08273	290.323	0.08194	290.318	0.0727
	290.305	0.13124	290.288	0.11948	290.304	0.09225	290.287	0.07308	290.298	0.08174	290.293	0.06865
	290.28	0.1318	290.263	0.12173	290.279	0.10041	290.262	0.07683	290.273	0.08015	290.268	0.07234
	290.255	0.13124	290.238	0.11325	290.254	0.09502	290.237	0.07436	290.248	0.08512	290.243	0.06994
	290.23	0.12333	290.213	0.12052	290.229	0.09283	290.212	0.07533	290.223	0.08462	290.218	0.06976
	290.205	0.12578	290.188	0.12329	290.204	0.09414	290.187	0.08177	290.198	0.08433	290.193	0.07362
	290.18	0.135	290.163	0.12017	290.179	0.09589	290.162	0.07544	290.173	0.0876	290.168	0.07418
	290.155	0.12709	290.138	0.12537	290.154	0.09094	290.137	0.07458	290.148	0.0882	290.143	0.0728
	290.13	0.12954	290.113	0.11671	290.129	0.09997	290.112	0.07694	290.123	0.08055	290.118	0.07381
	290.105	0.13651	290.088	0.1155	290.104	0.10259	290.087	0.07672	290.098	0.08393	290.093	0.07823
	290.08	0.12465	290.063	0.12398	290.079	0.09298	290.062	0.08112	290.073	0.07658	290.068	0.07316
	290.055	0.13312	290.038	0.12554	290.054	0.09633	290.037	0.08552	290.048	0.08453	290.043	0.0728
	290.03	0.13237	290.013	0.11567	290.029	0.094	290.012	0.07823	290.023	0.08453	290.018	0.07188
	290.005	0.12766	289.988	0.12935	290.004	0.09662	289.987	0.08112	289.998	0.0889	289.993	0.07408
	289.98	0.13933	289.963	0.12364	289.979	0.09924	289.962	0.0837	289.973	0.0742	289.968	0.07335
	289.955	0.12709	289.938	0.12675	289.954	0.0905	289.937	0.07909	289.948	0.08284	289.943	0.07639
	289.93	0.13256	289.913	0.12277	289.929	0.09793	289.912	0.08574	289.923	0.08711	289.918	0.07611
	289.905	0.13745	289.888	0.13368	289.904	0.10478	289.887	0.08048	289.898	0.08453	289.893	0.08071
	289.88	0.13613	289.863	0.12814	289.879	0.094	289.862	0.08166	289.873	0.08552	289.868	0.07381
	289.855	0.13689	289.838	0.12779	289.854	0.10041	289.837	0.07919	289.848	0.08621	289.843	0.07519
	289.83	0.13368	289.813	0.12952	289.829	0.10143	289.812	0.08359	289.823	0.08363	289.818	0.0751
	289.805	0.14423	289.788	0.13177	289.804	0.10449	289.787	0.08402	289.798	0.0877	289.793	0.08255
	289.78	0.14555	289.763	0.1361	289.779	0.1007	289.762	0.0822	289.773	0.08492	289.768	0.08089
	289.755	0.14027	289.738	0.13039	289.754	0.10624	289.737	0.08509	289.748	0.08204	289.743	0.08246
	289.73	0.14178	289.713	0.12918	289.729	0.10289	289.712	0.08531	289.723	0.08969	289.718	0.08154
	289.705	0.15082	289.688	0.12571	289.704	0.10769	289.687	0.08381	289.698	0.08542	289.693	0.08338
	289.68	0.15195	289.663	0.13039	289.679	0.1023	289.662	0.0823	289.673	0.09287	289.668	0.08117
	289.655	0.14385	289.638	0.13489	289.654	0.10434	289.637	0.08499	289.648	0.08155	289.643	0.07243
	289.63	0.14894	289.613	0.13887	289.629	0.10959	289.612	0.08713	289.623	0.0875	289.618	0.07767
	289.605	0.14159	289.588	0.14182	289.604	0.10973	289.587	0.09121	289.598	0.09148	289.593	0.08191
	289.58	0.15082	289.563	0.13489	289.579	0.11862	289.562	0.09046	289.573	0.08731	289.568	0.08347
	289.555	0.15101	289.538	0.13784	289.554	0.10886	289.537	0.08788	289.548	0.09058	289.543	0.08089
	289.53	0.15327	289.513	0.13576	289.529	0.11192	289.512	0.09733	289.523	0.0888	289.518	0.08007
	289.505	0.15101	289.488	0.14303	289.504	0.11105	289.487	0.08563	289.498	0.09237	289.493	0.08467
	289.48	0.1576	289.463	0.1439	289.479	0.1176	289.462	0.09754	289.473	0.08899	289.468	0.08375
	289.455	0.15816	289.438	0.14095	289.454	0.11819	289.437	0.09904	289.448	0.09615	289.443	0.07731
	289.43	0.16438	289.413	0.14753	289.429	0.1144	289.412	0.091	289.423	0.08959	289.418	0.08145
	289.405	0.15666	289.388	0.14944	289.404	0.11979	289.387	0.09937	289.398	0.09545	289.393	0.08458
	289.38	0.15929	289.363	0.14338	289.379	0.11542	289.362	0.09465	289.373	0.10022	289.368	0.08412
	289.355	0.15816	289.338	0.14251	289.354	0.11498	289.337	0.10065	289.348	0.09903	289.343	0.09065
	289.33	0.16532	289.313	0.14944	289.329	0.11877	289.312	0.09561	289.323	0.09605	289.318	0.08982
	289.305	0.17002	289.288	0.14857	289.304	0.12183	289.287	0.0925	289.298	0.09545	289.293	0.08909
	289.28	0.16682	289.263	0.1503	289.279	0.11804	289.262	0.10516	289.273	0.09863	289.268	0.08623
	289.255	0.17793	289.238	0.15082	289.254	0.13057	289.237	0.10291	289.248	0.1023	289.243	0.09249
	289.23	0.17718	289.213	0.15983	289.229	0.11804	289.212	0.10377	289.223	0.09535	289.218	0.08816
	289.205	0.17304	289.188	0.15515	289.204	0.12504	289.187	0.10237	289.198	0.10161	289.193	0.08973
	289.18	0.17078	289.163	0.16571	289.179	0.11658	289.162	0.10302	289.173	0.1033	289.168	0.09323
	289.155	0.17115	289.138	0.16069	289.154	0.12431	289.137	0.09969	289.148	0.10677	289.143	0.09185
	289.13	0.18584	289.113	0.15948	289.129	0.12708	289.112	0.0999	289.123	0.10578	289.118	0.09525
	289.105	0.1736	289.088	0.16242	289.104	0.13349	289.087	0.10548	289.098	0.10787	289.093	0.08991
	289.08	0.17963	289.063	0.16554	289.079	0.12606	289.062	0.1145	289.073	0.10727	289.068	0.09636
	289.055	0.18659	289.038	0.16416	289.054	0.13757	289.037	0.10827	289.048	0.10469	289.043	0.09636
	289.03	0.17925	289.013	0.18355	289.029	0.13291	289.012	0.11568	289.023	0.10936	289.018	0.10013
	289.005	0.18565	288.988	0.17974	289.004	0.12547	288.987	0.11611	288.998	0.1036	288.993	0.09829
	288.98	0.18339	288.963	0.16831	288.979	0.12985	288.962	0.10731	288.973	0.11085	288.968	0.09893
	288.955	0.19883	288.938	0.18009	288.954	0.13713	288.937	0.11171	288.948	0.11283	288.943	0.10022
	288.93	0.20862	288.913	0.18788	288.929	0.13538	288.912	0.11299	288.923	0.10598	288.918	0.10068
	288.905	0.20279	288.888	0.18563	288.904	0.13028	288.887	0.11321	288.898	0.11303	288.893	0.09691
	288.88	0.19055	288.863	0.1813	288.879	0.13611	288.862	0.1219	288.873	0.11303	288.868	0.10243
	288.855	0.20749	288.838	0.19325	288.854	0.13611	288.837	0.10935	288.848	0.11383	288.843	0.09424
	288.83	0.21013	288.813	0.19325	288.829	0.14078	288.812	0.11986	288.823	0.11114	288.818	0.10243
	288.805	0.20053	288.788	0.20017	288.804	0.1364	288.787	0.12609	288.798	0.10717	288.793	0.1097
	288.78	0.2203	288.763	0.18753	288.779	0.14471	288.762	0.11804	288.773	0.10936	288.768	0.10298
	288.755	0.21352	288.738	0.2	288.754	0.15025	288.737	0.11664	288.748	0.11204	288.743	0.10795
	288.73	0.21973	288.713	0.21281	288.729	0.14835	288.712	0.119	288.723	0.11204	288.718	0.10031
	288.705	0.21559	288.688	0.20519	288.704	0.14544	288.687	0.11536	288.698	0.1177	288.693	0.09967
	288.68	0.21747	288.663	0.2026	288.679	0.14762	288.662	0.12501	288.673	0.11611	288.668	0.10114
	288.655	0.21992	288.638	0.20208	288.654	0.15243	288.637	0.11847	288.648	0.12038	288.643	0.1097
	288.63	0.23047	288.613	0.2045	288.629	0.14894	288.612	0.12941	288.623	0.11124	288.618	0.09774
	288.605	0.21672	288.588	0.20779	288.604	0.15375	288.587	0.12265	288.598	0.11154	288.593	0.10482
	288.58	0.22952	288.563	0.2097	288.579	0.14078	288.562	0.11611	288.573	0.11522	288.568	0.10887
	288.555	0.22632	288.538	0.20831	288.554	0.17225	288.537	0.12083	288.548	0.1176	288.543	0.10087
	288.53	0.23442	288.513	0.22286	288.529	0.14777	288.512	0.11654	288.523	0.11969	288.518	0.10915
	288.505	0.24007	288.488	0.21576	288.504	0.16118	288.487	0.1292	288.498	0.11879	288.493	0.10712
	288.48	0.23028	288.463	0.21645	288.479	0.15855	288.462	0.12233	288.473	0.12515	288.468	0.10528
	288.455	0.25419	288.438	0.22303	288.454	0.16103	288.437	0.12823	288.448	0.11085	288.443	0.10814
	288.43	0.24835	288.413	0.2232	288.429	0.15608	288.412	0.13531	288.423	0.11363	288.418	0.10096
	288.405	0.26455	288.388	0.23221	288.404	0.17167	288.387	0.13242	288.398	0.12594	288.393	0.10841
	288.38	0.23442	288.363	0.22857	288.379	0.15462	288.362	0.12297	288.373	0.11402	288.368	0.10804
	288.355	0.25739	288.338	0.23082	288.354	0.16613	288.337	0.13124	288.348	0.12515	288.343	0.10271
	288.33	0.26097	288.313	0.22407	288.329	0.16759	288.312	0.12995	288.323	0.12654	288.318	0.09847
	288.305	0.25908	288.288	0.24156	288.304	0.16672	288.287	0.14326	288.298	0.12545	288.293	0.1097
	288.28	0.2668	288.263	0.2381	288.279	0.1689	288.262	0.13263	288.273	0.12237	288.268	0.10979
	288.255	0.27227	288.238	0.24346	288.254	0.17721	288.237	0.13596	288.248	0.12455	288.243	0.10915
	288.23	0.28224	288.213	0.24883	288.229	0.16497	288.212	0.13929	288.223	0.12525	288.218	0.10427
	288.205	0.2894	288.188	0.24468	288.204	0.18143	288.187	0.13038	288.198	0.12654	288.193	0.0993
	288.18	0.27603	288.163	0.23654	288.179	0.16905	288.162	0.13617	288.173	0.12624	288.168	0.11301
	288.155	0.27923	288.138	0.26268	288.154	0.17488	288.137	0.12995	288.148	0.12565	288.143	0.11172
	288.13	0.28733	288.113	0.24745	288.129	0.17531	288.112	0.13081	288.123	0.12644	288.118	0.10933
	288.105	0.30051	288.088	0.2632	288.104	0.17531	288.087	0.13896	288.098	0.12674	288.093	0.10676
	288.08	0.29185	288.063	0.26165	288.079	0.18318	288.062	0.13671	288.073	0.13468	288.068	0.11789
	288.055	0.2975	288.038	0.26667	288.054	0.17867	288.037	0.12995	288.048	0.12853	288.043	0.11384
	288.03	0.31689	288.013	0.26771	288.029	0.1756	288.012	0.13821	288.023	0.12853	288.018	0.10823
	288.005	0.30522	287.988	0.27359	288.004	0.18041	287.987	0.14122	287.998	0.12733	287.993	0.11182
	287.98	0.30559	287.963	0.27983	287.979	0.17415	287.962	0.14487	287.973	0.1329	287.968	0.1097
	287.955	0.30107	287.938	0.28571	287.954	0.18624	287.937	0.1365	287.948	0.13021	287.943	0.11669
	287.93	0.31086	287.913	0.28537	287.929	0.18624	287.912	0.1439	287.923	0.13468	287.918	0.11218
	287.905	0.33327	287.888	0.29645	287.904	0.19324	287.887	0.1439	287.898	0.13339	287.893	0.11826
	287.88	0.3295	287.863	0.28537	287.879	0.18304	287.862	0.14261	287.873	0.1327	287.868	0.11283
	287.855	0.32066	287.838	0.2916	287.854	0.18449	287.837	0.14336	287.848	0.13707	287.843	0.11807
	287.83	0.33158	287.813	0.29939	287.829	0.18653	287.812	0.1513	287.823	0.13458	287.818	0.11531
	287.805	0.3263	287.788	0.29853	287.804	0.19266	287.787	0.14422	287.798	0.13429	287.793	0.1155
	287.78	0.32499	287.763	0.30701	287.779	0.19309	287.762	0.14401	287.773	0.13856	287.768	0.12562
	287.755	0.32273	287.738	0.31203	287.754	0.19921	287.737	0.14519	287.748	0.13915	287.743	0.11872
	287.73	0.33534	287.713	0.3174	287.729	0.19761	287.712	0.15066	287.723	0.13468	287.718	0.12369
	287.705	0.34984	287.688	0.31463	287.704	0.20242	287.687	0.14862	287.698	0.14283	287.693	0.12038
	287.68	0.34965	287.663	0.32623	287.679	0.19965	287.662	0.15066	287.673	0.13995	287.668	0.1236
	287.655	0.36509	287.638	0.32641	287.654	0.21408	287.637	0.15592	287.648	0.13687	287.643	0.12139
	287.63	0.3666	287.613	0.33091	287.629	0.20052	287.612	0.15248	287.623	0.14193	287.618	0.11909
	287.605	0.37036	287.588	0.34234	287.604	0.21029	287.587	0.15034	287.598	0.13389	287.593	0.12231
	287.58	0.36246	287.563	0.33524	287.579	0.20737	287.562	0.163	287.573	0.14074	287.568	0.12222
	287.555	0.36716	287.538	0.33662	287.554	0.21189	287.537	0.16611	287.548	0.1474	287.543	0.12535
	287.53	0.3649	287.513	0.33403	287.529	0.21029	287.512	0.1556	287.523	0.1476	287.518	0.12479
	287.505	0.37394	287.488	0.34216	287.504	0.21583	287.487	0.15882	287.498	0.15147	287.493	0.12314
	287.48	0.36773	287.463	0.36139	287.479	0.21393	287.462	0.15678	287.473	0.15375	287.468	0.12562
	287.455	0.39277	287.438	0.33939	287.454	0.23186	287.437	0.16107	287.448	0.14134	287.443	0.13188
	287.43	0.39672	287.413	0.35879	287.429	0.21043	287.412	0.15796	287.423	0.15058	287.418	0.1282
	287.405	0.39748	287.388	0.37576	287.404	0.21991	287.387	0.15238	287.398	0.15207	287.393	0.1293
	287.38	0.38505	287.363	0.36173	287.379	0.21932	287.362	0.17523	287.373	0.14879	287.368	0.13225
	287.355	0.38938	287.338	0.36554	287.354	0.2202	287.337	0.16729	287.348	0.15137	287.343	0.1397
	287.33	0.41518	287.313	0.36987	287.329	0.23069	287.312	0.16515	287.323	0.14928	287.318	0.13694
	287.305	0.41932	287.288	0.38372	287.304	0.22486	287.287	0.16053	287.298	0.15008	287.293	0.13409
	287.28	0.39748	287.263	0.39619	287.279	0.23623	287.262	0.16257	287.273	0.15981	287.268	0.13225
	287.255	0.41273	287.238	0.38667	287.254	0.23696	287.237	0.17502	287.248	0.15534	287.243	0.14173
	287.23	0.41047	287.213	0.38528	287.229	0.25138	287.212	0.16998	287.223	0.1612	287.218	0.13777
	287.205	0.43721	287.188	0.39463	287.204	0.24191	287.187	0.16761	287.198	0.15862	287.193	0.13731
	287.18	0.42101	287.163	0.40519	287.179	0.23871	287.162	0.17802	287.173	0.16259	287.168	0.13906
	287.155	0.42064	287.138	0.40468	287.154	0.25401	287.137	0.17266	287.148	0.16736	287.143	0.13989
	287.13	0.43193	287.113	0.4026	287.129	0.25372	287.112	0.18124	287.123	0.16746	287.118	0.14596
	287.105	0.45227	287.088	0.41212	287.104	0.24978	287.087	0.17223	287.098	0.16319	287.093	0.15019
	287.08	0.42666	287.063	0.431	287.079	0.25503	287.062	0.18489	287.073	0.16647	287.068	0.13933
	287.055	0.44549	287.038	0.42719	287.054	0.25794	287.037	0.18714	287.048	0.15991	287.043	0.14725
	287.03	0.45208	287.013	0.42874	287.029	0.25998	287.012	0.1821	287.023	0.17362	287.018	0.15065
	287.005	0.44963	286.988	0.43221	287.004	0.26916	286.987	0.18253	286.998	0.16408	286.993	0.14228
	286.98	0.46752	286.963	0.42632	286.979	0.27689	286.962	0.19036	286.973	0.18137	286.968	0.15691
	286.955	0.46696	286.938	0.44571	286.954	0.28272	286.937	0.19691	286.948	0.17431	286.943	0.1513
	286.93	0.46055	286.913	0.45004	286.929	0.2766	286.912	0.19584	286.923	0.18405	286.918	0.16547
	286.905	0.46884	286.888	0.45974	286.904	0.27951	286.887	0.18822	286.898	0.1768	286.893	0.16363
	286.88	0.48465	286.863	0.45749	286.879	0.29059	286.862	0.19315	286.873	0.17928	286.868	0.16022
	286.855	0.49746	286.838	0.46026	286.854	0.29233	286.837	0.20024	286.848	0.18147	286.843	0.16694
	286.83	0.47769	286.813	0.45974	286.829	0.3037	286.812	0.19208	286.823	0.18395	286.818	0.16179
	286.805	0.49558	286.788	0.47515	286.804	0.30341	286.787	0.207	286.798	0.18504	286.793	0.16538
	286.78	0.508	286.763	0.4632	286.779	0.29423	286.762	0.2144	286.773	0.18951	286.768	0.17219
	286.755	0.5274	286.738	0.47013	286.754	0.30734	286.737	0.21172	286.748	0.19388	286.743	0.16713
	286.73	0.5242	286.713	0.48156	286.729	0.31594	286.712	0.2203	286.723	0.20262	286.718	0.17973
	286.705	0.52815	286.688	0.49732	286.704	0.32425	286.687	0.21258	286.698	0.20332	286.693	0.18655
	286.68	0.54415	286.663	0.48433	286.679	0.32527	286.662	0.23093	286.673	0.19696	286.668	0.18719
	286.655	0.55093	286.638	0.49385	286.654	0.3295	286.637	0.23801	286.648	0.19954	286.643	0.19566
	286.63	0.54359	286.613	0.50216	286.629	0.32673	286.612	0.22932	286.623	0.21305	286.618	0.18489
	286.605	0.57409	286.588	0.50701	286.604	0.34509	286.587	0.23286	286.598	0.21126	286.593	0.19096
	286.58	0.54378	286.563	0.51325	286.579	0.35558	286.562	0.24831	286.573	0.20928	286.568	0.20099
	286.555	0.58558	286.538	0.50701	286.554	0.35835	286.537	0.23994	286.548	0.21841	286.543	0.19317
	286.53	0.5869	286.513	0.52848	286.529	0.37059	286.512	0.25067	286.523	0.22159	286.518	0.20237
	286.505	0.59066	286.488	0.53801	286.504	0.38298	286.487	0.23908	286.498	0.22219	286.493	0.20109
	286.48	0.60008	286.463	0.511	286.479	0.36651	286.462	0.26516	286.473	0.22666	286.468	0.21627
	286.455	0.61043	286.438	0.53333	286.454	0.37977	286.437	0.27063	286.448	0.23103	286.443	0.21618
	286.43	0.61683	286.413	0.53472	286.429	0.38808	286.412	0.27836	286.423	0.2356	286.418	0.20946
	286.405	0.60459	286.388	0.54407	286.404	0.40017	286.387	0.27127	286.398	0.24156	286.393	0.21719
	286.38	0.63472	286.363	0.54667	286.379	0.41271	286.362	0.27621	286.373	0.23917	286.368	0.22437
	286.355	0.6496	286.338	0.55238	286.354	0.4114	286.337	0.27921	286.348	0.24911	286.343	0.22934
	286.33	0.6528	286.313	0.56069	286.329	0.41256	286.312	0.28844	286.323	0.25665	286.318	0.23072
	286.305	0.65957	286.288	0.57212	286.304	0.43049	286.287	0.29027	286.298	0.25685	286.293	0.22419
	286.28	0.66974	286.263	0.55948	286.279	0.42947	286.262	0.29853	286.273	0.26689	286.268	0.24241
	286.255	0.69177	286.238	0.57247	286.254	0.44025	286.237	0.30486	286.248	0.26559	286.243	0.24158
	286.23	0.68612	286.213	0.58667	286.229	0.43675	286.212	0.30711	286.223	0.26957	286.218	0.24959
	286.205	0.68104	286.188	0.58909	286.204	0.46706	286.187	0.30561	286.198	0.27592	286.193	0.25078
	286.18	0.68217	286.163	0.59238	286.179	0.46706	286.162	0.31742	286.173	0.28466	286.168	0.25271
	286.155	0.71079	286.138	0.60052	286.154	0.47348	286.137	0.31452	286.148	0.28407	286.143	0.2506
	286.13	0.71117	286.113	0.59983	286.129	0.47741	286.112	0.31334	286.123	0.29172	286.118	0.26311
	286.105	0.7251	286.088	0.60918	286.104	0.49811	286.087	0.33126	286.098	0.30175	286.093	0.24802
	286.08	0.73301	286.063	0.60589	286.079	0.49723	286.062	0.33405	286.073	0.28864	286.068	0.27756
	286.055	0.74412	286.038	0.60831	286.054	0.50146	286.037	0.33094	286.048	0.30383	286.043	0.27223
	286.03	0.76069	286.013	0.64225	286.029	0.53352	286.012	0.32761	286.023	0.31039	286.018	0.27351
	286.005	0.75278	285.988	0.63411	286.004	0.55334	285.987	0.34961	285.998	0.30969	285.993	0.28612
	285.98	0.74826	285.963	0.63152	285.979	0.51064	285.962	0.3509	285.973	0.31317	285.968	0.28916
	285.955	0.76445	285.938	0.63117	285.954	0.52434	285.937	0.36216	285.948	0.31834	285.943	0.2991
	285.93	0.7797	285.913	0.64537	285.929	0.54503	285.912	0.3554	285.923	0.31655	285.918	0.30729
	285.905	0.77443	285.888	0.65403	285.904	0.57199	285.887	0.3686	285.898	0.32966	285.893	0.30011
	285.88	0.80964	285.863	0.65403	285.879	0.57184	285.862	0.37708	285.873	0.33502	285.868	0.30066
	285.855	0.81039	285.838	0.6561	285.854	0.58977	285.837	0.37536	285.848	0.34019	285.843	0.32109
	285.83	0.81359	285.813	0.66199	285.829	0.61061	285.812	0.373	285.823	0.34883	285.818	0.31787
	285.805	0.79797	285.788	0.6684	285.804	0.59939	285.787	0.38974	285.798	0.35439	285.793	0.32109
	285.78	0.78818	285.763	0.69974	285.779	0.61425	285.762	0.40369	285.773	0.36353	285.768	0.33398
	285.755	0.82263	285.738	0.65905	285.754	0.61177	285.737	0.40058	285.748	0.35856	285.743	0.3441
	285.73	0.82207	285.713	0.68589	285.729	0.62358	285.712	0.39822	285.723	0.36293	285.718	0.34521
	285.705	0.82564	285.688	0.68935	285.704	0.65258	285.687	0.42226	285.698	0.37714	285.693	0.35073
	285.68	0.82809	285.663	0.70597	285.679	0.64908	285.662	0.42204	285.673	0.38339	285.668	0.36527
	285.655	0.83223	285.638	0.71377	285.654	0.67692	285.637	0.43674	285.648	0.3818	285.643	0.36177
	285.63	0.84636	285.613	0.71377	285.629	0.67298	285.612	0.43953	285.623	0.39134	285.618	0.36692
	285.605	0.84899	285.588	0.71498	285.604	0.69266	285.587	0.44103	285.598	0.40505	285.593	0.37245
	285.58	0.83525	285.563	0.71567	285.579	0.70504	285.562	0.46046	285.573	0.42322	285.568	0.38137
	285.555	0.8537	285.538	0.72208	285.554	0.69965	285.537	0.44908	285.548	0.42471	285.543	0.39785
	285.53	0.84391	285.513	0.73229	285.529	0.71466	285.512	0.45874	285.523	0.4262	285.518	0.41128
	285.505	0.85954	285.488	0.74753	285.504	0.72807	285.487	0.48879	285.498	0.43663	285.493	0.42398
	285.48	0.87159	285.463	0.73784	285.479	0.74002	285.462	0.47988	285.473	0.45113	285.468	0.43742
	285.455	0.89757	285.438	0.75238	285.454	0.74235	285.437	0.50789	285.448	0.46553	285.443	0.43972
	285.43	0.88025	285.413	0.74632	285.429	0.75823	285.412	0.50381	285.423	0.45938	285.418	0.44957
	285.405	0.85954	285.388	0.75013	285.404	0.7578	285.387	0.54105	285.398	0.49384	285.393	0.45316
	285.38	0.87215	285.363	0.76918	285.379	0.76144	285.362	0.53847	285.373	0.50149	285.368	0.48482
	285.355	0.85615	285.338	0.77264	285.354	0.77368	285.337	0.54233	285.348	0.50973	285.343	0.49181
	285.33	0.87159	285.313	0.7839	285.329	0.79131	285.312	0.54995	285.323	0.51291	285.318	0.49862
	285.305	0.87328	285.288	0.80779	285.304	0.80953	285.287	0.5741	285.298	0.5296	285.293	0.50359
	285.28	0.881	285.263	0.80398	285.279	0.79962	285.262	0.58214	285.273	0.5581	285.268	0.52991
	285.255	0.86594	285.238	0.81801	285.254	0.82075	285.237	0.60693	285.248	0.55562	285.243	0.53939
	285.23	0.90115	285.213	0.80346	285.229	0.84349	285.212	0.61198	285.223	0.57757	285.218	0.55531
	285.205	0.87968	285.188	0.81212	285.204	0.84786	285.187	0.64492	285.198	0.59019	285.193	0.58053
	285.18	0.90303	285.163	0.83117	285.179	0.82061	285.162	0.65887	285.173	0.61661	285.168	0.59258
	285.155	0.88194	285.138	0.84139	285.154	0.85106	285.137	0.65962	285.148	0.62733	285.143	0.62286
	285.13	0.90717	285.113	0.85212	285.129	0.85718	285.112	0.68076	285.123	0.63935	285.118	0.62673
	285.105	0.89042	285.088	0.87186	285.104	0.89274	285.087	0.69471	285.098	0.65356	285.093	0.62737
	285.08	0.91169	285.063	0.8542	285.079	0.88269	285.062	0.72036	285.073	0.68176	285.068	0.65277
	285.055	0.90887	285.038	0.88208	285.054	0.86243	285.037	0.72905	285.048	0.68037	285.043	0.68259
	285.03	0.91602	285.013	0.88294	285.029	0.89231	285.012	0.75577	285.023	0.72596	285.018	0.73072
	285.005	0.89832	284.988	0.88918	285.004	0.88502	284.987	0.77519	284.998	0.72706	284.993	0.72759
	284.98	0.93561	284.963	0.89056	284.979	0.90178	284.962	0.78013	284.973	0.75228	284.968	0.74673
	284.955	0.91772	284.938	0.91965	284.954	0.9385	284.937	0.79257	284.948	0.77364	284.943	0.75364
	284.93	0.9213	284.913	0.92519	284.929	0.91897	284.912	0.8208	284.923	0.78943	284.918	0.76836
	284.905	0.92996	284.888	0.95238	284.904	0.9404	284.887	0.81736	284.898	0.80602	284.893	0.80066
	284.88	0.94483	284.863	0.92346	284.879	0.92174	284.862	0.85009	284.873	0.82539	284.868	0.81373
	284.855	0.93429	284.838	0.93281	284.854	0.95803	284.837	0.86973	284.848	0.83204	284.843	0.83554
	284.83	0.95651	284.813	0.93732	284.829	0.95307	284.812	0.88261	284.823	0.86581	284.818	0.86416
	284.805	0.93843	284.788	0.94476	284.804	0.95162	284.787	0.91276	284.798	0.87753	284.793	0.88027
	284.78	0.94935	284.763	0.94407	284.779	0.95643	284.762	0.92338	284.773	0.88985	284.768	0.88607
	284.755	0.97364	284.738	0.95688	284.754	0.95133	284.737	0.93572	284.748	0.92024	284.743	0.91533
	284.73	0.96592	284.713	0.97316	284.729	0.96881	284.712	0.94044	284.723	0.93057	284.718	0.92233
	284.705	0.94125	284.688	0.98043	284.704	0.99592	284.687	0.95236	284.698	0.93594	284.693	0.92849
	284.68	0.9405	284.663	0.97247	284.679	0.96022	284.662	0.98466	284.673	0.95997	284.668	0.9654
	284.655	0.96291	284.638	0.99498	284.654	1	284.637	0.97564	284.648	0.96613	284.643	0.97727
	284.63	0.99266	284.613	0.98805	284.629	0.98863	284.612	0.98745	284.623	0.98917	284.618	0.96061
	284.605	0.97722	284.588	0.98303	284.604	0.9796	284.587	0.98187	284.598	0.9998	284.593	0.98445
	284.58	0.97609	284.563	0.99221	284.579	0.99592	284.562	0.99388	284.573	0.97398	284.568	0.9896
	284.555	0.98136	284.538	1	284.554	0.98208	284.537	0.99603	284.548	1	284.543	0.99291
	284.53	0.98889	284.513	0.99013	284.529	0.9777	284.512	0.98959	284.523	0.98451	284.518	0.98997
	284.505	0.99115	284.488	0.98372	284.504	0.98368	284.487	1	284.498	0.98103	284.493	1
	284.48	0.98437	284.463	0.99948	284.479	0.98208	284.462	1	284.473	0.99811	284.468	0.98371
	284.455	0.9791	284.438	0.98545	284.454	0.99169	284.437	0.99753	284.448	0.98093	284.443	0.99429
	284.43	1	284.413	0.99654	284.429	0.99009	284.412	0.9692	284.423	0.99354	284.418	0.98767
	284.405	0.96234	284.388	0.96	284.404	0.97289	284.387	0.99045	284.398	0.99454	284.393	0.97359
	284.38	0.95764	284.363	0.96779	284.379	0.97799	284.362	0.96298	284.373	0.96792	284.368	0.96245
	284.355	0.93561	284.338	0.96848	284.354	0.96969	284.337	0.94162	284.348	0.95948	284.343	0.95905
	284.33	0.95895	284.313	0.9626	284.329	0.95774	284.312	0.96727	284.323	0.95173	284.318	0.92647
	284.305	0.95933	284.288	0.96139	284.304	0.94943	284.287	0.93508	284.298	0.92213	284.293	0.91303
	284.28	0.94747	284.263	0.94719	284.279	0.93763	284.262	0.90911	284.273	0.92243	284.268	0.8949
	284.255	0.95669	284.238	0.92693	284.254	0.93865	284.237	0.90525	284.248	0.90008	284.243	0.88054
	284.23	0.93711	284.213	0.9084	284.229	0.96109	284.212	0.87424	284.223	0.87644	284.218	0.85781
	284.205	0.94992	284.188	0.89853	284.204	0.93734	284.187	0.87155	284.198	0.85171	284.193	0.83416
	284.18	0.91094	284.163	0.90026	284.179	0.91781	284.162	0.82842	284.173	0.82271	284.168	0.8106
	284.155	0.90774	284.138	0.86667	284.154	0.88823	284.137	0.82144	284.148	0.81307	284.143	0.78474
	284.13	0.85803	284.113	0.8374	284.129	0.88939	284.112	0.79461	284.123	0.78993	284.118	0.75225
	284.105	0.8795	284.088	0.82268	284.104	0.8601	284.087	0.76371	284.098	0.74315	284.093	0.72621
	284.08	0.85897	284.063	0.81403	284.079	0.85631	284.062	0.74557	284.073	0.73351	284.068	0.70072
	284.055	0.84937	284.038	0.78597	284.054	0.84698	284.037	0.7284	284.048	0.70213	284.043	0.67458
	284.03	0.82922	284.013	0.77506	284.029	0.83955	284.012	0.68945	284.023	0.66885	284.018	0.62222
	284.005	0.81868	283.988	0.73385	284.004	0.78709	283.987	0.68248	283.998	0.66279	283.993	0.61559
	283.98	0.78987	283.963	0.73056	283.979	0.76275	283.962	0.66059	283.973	0.61482	283.968	0.59746
	283.955	0.7701	283.938	0.70009	283.954	0.75415	283.937	0.62056	283.948	0.59903	283.943	0.56295
	283.93	0.74506	283.913	0.65247	283.929	0.73667	283.912	0.59459	283.923	0.56853	283.918	0.52117
	283.905	0.73112	283.888	0.65749	283.904	0.72457	283.887	0.57689	283.898	0.55294	283.893	0.49945
	283.88	0.68895	283.863	0.61887	283.879	0.69703	283.862	0.54823	283.873	0.52324	283.868	0.47258
	283.855	0.69121	283.838	0.64156	283.854	0.68056	283.837	0.5271	283.848	0.48927	283.843	0.45941
	283.83	0.66108	283.813	0.58528	283.829	0.64515	283.812	0.49276	283.823	0.4849	283.818	0.42987
	283.805	0.65449	283.788	0.54978	283.804	0.62066	283.787	0.47709	283.798	0.43514	283.793	0.3996
	283.78	0.62813	283.763	0.54355	283.779	0.58452	283.762	0.4347	283.773	0.41528	283.768	0.38736
	283.755	0.59405	283.738	0.51134	283.754	0.58554	283.737	0.42032	283.748	0.3967	283.743	0.36646
	283.73	0.5771	283.713	0.52381	283.729	0.55844	283.712	0.39457	283.723	0.37286	283.718	0.33241
	283.705	0.55809	283.688	0.46424	283.704	0.53002	283.687	0.38223	283.698	0.36184	283.693	0.31447
	283.68	0.52589	283.663	0.4516	283.679	0.50612	283.662	0.35454	283.673	0.32777	283.668	0.29652
	283.655	0.49878	283.638	0.44554	283.654	0.49927	283.637	0.32139	283.648	0.30751	283.643	0.27876
	283.63	0.48842	283.613	0.39896	283.629	0.47712	283.612	0.31141	283.623	0.29579	283.618	0.25943
	283.605	0.47938	283.588	0.3884	283.604	0.44987	283.587	0.29746	283.598	0.28655	283.593	0.2483
	283.58	0.43664	283.563	0.37177	283.579	0.41606	283.562	0.27503	283.573	0.25616	283.568	0.23026
	283.555	0.43589	283.538	0.35567	283.554	0.40455	283.537	0.25883	283.548	0.24414	283.543	0.21167
	283.53	0.40049	283.513	0.31861	283.529	0.39187	283.512	0.23951	283.523	0.21603	283.518	0.19446
	283.505	0.38693	283.488	0.30649	283.504	0.37832	283.487	0.23565	283.498	0.21295	283.493	0.179
	283.48	0.35135	283.463	0.28727	283.479	0.34421	283.462	0.21483	283.473	0.19249	283.468	0.16197
	283.455	0.33779	283.438	0.26459	283.454	0.3295	283.437	0.19219	283.448	0.17968	283.443	0.15406
	283.43	0.3248	283.413	0.25004	283.429	0.30254	283.412	0.17877	283.423	0.17084	283.418	0.1443
	283.405	0.30333	283.388	0.24	283.404	0.29263	283.387	0.16751	283.398	0.16508	283.393	0.13897
	283.38	0.27358	283.363	0.22701	283.379	0.2747	283.362	0.15356	283.373	0.15157	283.368	0.13077
	283.355	0.2668	283.338	0.19463	283.354	0.25138	283.337	0.1454	283.348	0.13061	283.343	0.11449
	283.33	0.24534	283.313	0.19359	283.329	0.23273	283.312	0.12877	283.323	0.12028	283.318	0.11025
	283.305	0.23272	283.288	0.18199	283.304	0.2237	283.287	0.12544	283.298	0.11452	283.293	0.09415
	283.28	0.21917	283.263	0.16745	283.279	0.20606	283.262	0.10956	283.273	0.10886	283.268	0.08835
	283.255	0.19846	283.238	0.15654	283.254	0.20038	283.237	0.10559	283.248	0.09744	283.243	0.08632
	283.23	0.18791	283.213	0.14615	283.229	0.17735	283.212	0.09744	283.223	0.09118	283.218	0.07878
	283.205	0.17097	283.188	0.14615	283.204	0.17342	283.187	0.08799	283.198	0.09118	283.193	0.07132
	283.18	0.16438	283.163	0.12866	283.179	0.15885	283.162	0.08434	283.173	0.08006	283.168	0.07077
	283.155	0.15157	283.138	0.11532	283.154	0.15141	283.137	0.0778	283.148	0.07439	283.143	0.05531
	283.13	0.12935	283.113	0.10199	283.129	0.14602	283.112	0.06385	283.123	0.06466	283.118	0.05356
	283.105	0.13161	283.088	0.10251	283.104	0.12649	283.087	0.06406	283.098	0.06128	283.093	0.05089
	283.08	0.12126	283.063	0.09039	283.079	0.12198	283.062	0.05591	283.073	0.06317	283.068	0.04574
	283.055	0.11862	283.038	0.08727	283.054	0.10901	283.037	0.05891	283.048	0.05085	283.043	0.0404
	283.03	0.10017	283.013	0.07567	283.029	0.10405	283.012	0.04979	283.023	0.05016	283.018	0.04243
	283.005	0.09603	282.988	0.06857	283.004	0.09604	282.987	0.04528	282.998	0.04718	282.993	0.03948
	282.98	0.09151	282.963	0.07152	282.979	0.08161	282.962	0.04239	282.973	0.04043	282.968	0.03598
	282.955	0.08398	282.938	0.05697	282.954	0.08044	282.937	0.03434	282.948	0.03526	282.943	0.02982
	282.93	0.07249	282.913	0.05212	282.929	0.07243	282.912	0.0353	282.923	0.03605	282.918	0.03184
	282.905	0.07475	282.888	0.06095	282.904	0.06776	282.887	0.03734	282.898	0.03576	282.893	0.02181
	282.88	0.06816	282.863	0.04727	282.879	0.06194	282.862	0.02801	282.873	0.03238	282.868	0.01868
	282.855	0.05724	282.838	0.05004	282.854	0.06121	282.837	0.0323	282.848	0.02622	282.843	0.0185
	282.83	0.05291	282.813	0.04	282.829	0.04984	282.812	0.02747	282.823	0.02642	282.818	0.01877
	282.805	0.05046	282.788	0.03602	282.804	0.05363	282.787	0.02371	282.798	0.02473	282.793	0.02347
	282.78	0.05027	282.763	0.03931	282.779	0.04634	282.762	0.02307	282.773	0.02573	282.768	0.01592
	282.755	0.04105	282.738	0.02944	282.754	0.04503	282.737	0.01685	282.748	0.01818	282.743	0.01537
	282.73	0.03634	282.713	0.03048	282.729	0.0357	282.712	0.02017	282.723	0.02195	282.718	0.01546
	282.705	0.04142	282.688	0.02926	282.704	0.03716	282.687	0.01781	282.698	0.02135	282.693	0.01279
	282.68	0.02768	282.663	0.02251	282.679	0.02827	282.662	0.01298	282.673	0.02116	282.668	0.0138
	282.655	0.02749	282.638	0.02268	282.654	0.02944	282.637	0.01524	282.648	0.01877	282.643	0.01187
	282.63	0.02335	282.613	0.01662	282.629	0.02492	282.612	0.01234	282.623	0.01669	282.618	0.01224
	282.605	0.02523	282.588	0.02182	282.604	0.0274	282.587	0.0088	282.598	0.01907	282.593	0.01233
	282.58	0.029	282.563	0.01991	282.579	0.02375	282.562	0.01352	282.573	0.01033	282.568	0.0069
	282.555	0.02015	282.538	0.01662	282.554	0.01865	282.537	0.01052	282.548	0.01838	282.543	0.00874
	282.53	0.02485	282.513	0.01177	282.529	0.02084	282.512	0.01449	282.523	0.01381	282.518	0.01095
	282.505	0.02184	282.488	0.01524	282.504	0.01457	282.487	0.00934	282.498	0.01281	282.493	0.00681
	282.48	0.01506	282.463	0.00987	282.479	0.01428	282.462	0.00762	282.473	0.01023	282.468	0.00755
	282.455	0.01883	282.438	0.01437	282.454	0.01166	282.437	0.00912	282.448	0.00934	282.443	0.00672
	282.43	0.00753	282.413	0.0116	282.429	0.01195	282.412	0.00644	282.423	0.00775	282.418	0.00534
	282.405	0.00885	282.388	0.01195	282.404	0.01282	282.387	0.00783	282.398	0.01291	282.393	0.00782
	282.38	0.01243	282.363	0.00918	282.379	0.01166	282.362	0.00655	282.373	0.00904	282.368	0.00396
	282.355	0.01092	282.338	0.00675	282.354	0.01195	282.337	0.00719	282.348	0.00874	282.343	0.00801
	282.33	0.01262	282.313	0.0097	282.329	0.01064	282.312	0.00708	282.323	0.00695	282.318	0.00626
	282.305	0.01243	282.288	0.01091	282.304	0.00758	282.287	0.00719	282.298	0.00735	282.293	0.00377
	282.28	0.00828	282.263	0.00416	282.279	0.00802	282.262	0.00451	282.273	0.01132	282.268	0.00561
	282.255	0.01243	282.238	0.00883	282.254	0.00831	282.237	0.00665	282.248	0.00785	282.243	0.0035
	282.23	0.0081	282.213	0.00537	282.229	0.00656	282.212	0.00418	282.223	0.00467	282.218	0.00414
	282.205	0.00377	282.188	0.00658	282.204	0.00568	282.187	0.000536538	282.198	0.00914	282.193	0.00387
	282.18	0.00904	282.163	0.00537	282.179	0.00539	282.162	0.00386	282.173	0.00377	282.168	0.0012
	282.155	0.00452	282.138	0.0045	282.154	0.00525	282.137	0.00472	282.148	0.00248	282.143	0.00248
	282.13	0	282.113	0.00537	282.129	0.00685	282.112	0	282.123	0.00318	282.118	0.00515
	282.105	0.00791	282.088	0.00606	282.104	0.00306	282.087	0.00451	282.098	0.00507	282.093	0.00359
	282.08	0.00471	282.063	0.00156	282.079	0.00423	282.062	0.00376	282.073	0.00745	282.068	0.00175
	282.055	0.00301	282.038	0.00502	282.054	0.00248	282.037	0.00258	282.048	0.00437	282.043	0.00175
	282.03	0.00301	282.013	0.00623	282.029	0.0016	282.012	0.0029	282.023	0.00318	282.018	0.00313
	282.005	0.00678	281.988	0.00675	282.004	0.00262	281.987	0.000858461	281.998	0.00606	281.993	0.00534
	281.98	0.00226	281.963	0.0019	281.979	0.0035	281.962	0.00665	281.973	0.000993246	281.968	0.00571
	281.955	0.00414	281.938	0.00433	281.954	0.00146	281.937	0.00129	281.948	0.000993246	281.943	0.00276
	281.93	0.00151	281.913	0.000519481	281.929	0.00335	281.912	0.00129	281.923	0.00368	281.918	0.00341
	281.905	0.00621	281.888	0.00312	281.904	0.00058292	281.887	0.00322	281.898	0	281.893	0
	281.88	0.00433	281.863	0	281.879	0.0016	281.862	0	281.873	0.00129	281.868	0.0012
	281.855	0.00245	281.855	0.00139	281.854	0	--		281.848	0.00417

## Sheet: Figure 1e
Figure 1e	Laser Power	sp2 / sp3	C-N / C-O / C=O	pi-pi
	0	47	45	8
	0.9	53	39	8
	1.2	59	35	7
	1.9	68	25	7
	2.4	71	22	7
	2.9	74	19	7

## Sheet: Figure 1f
Figure 1f	m/z	Intensity
	100.019	0.12817
	100.059	0.06408
	100.099	0.05798
	100.139	-5.64416e-06
	100.179	0.01525
	100.219	0.08545
	100.259	0.04882
	100.299	0.03356
	100.339	0.03356
	100.379	0.05798
	100.419	0.07934
	100.459	0.07934
	100.499	0.02441
	100.539	0.05798
	100.579	0.0885
	100.619	0.04272
	100.659	0.06408
	100.699	0.06408
	100.739	0.06408
	100.779	0.04882
	100.82	0.02441
	100.86	0.00915
	100.9	0.03356
	100.94	0.10376
	100.98	0.01831
	101.02	0.02441
	101.06	0.05798
	101.1	0.00915
	101.141	0.03356
	101.181	0.02441
	101.221	0.0946
	101.261	0.10376
	101.301	0.04882
	101.342	0.06408
	101.382	0.13428
	101.422	0.04272
	101.462	0.00915
	101.502	0.06408
	101.543	0.05798
	101.583	0.00915
	101.623	0.04882
	101.663	0.04882
	101.704	0.06408
	101.744	0.00915
	101.784	0.04272
	101.825	0.06408
	101.865	0.04882
	101.905	0.15869
	101.945	-5.64507e-06
	101.986	-5.64507e-06
	102.026	0.05493
	102.067	0.06408
	102.107	0.07934
	102.147	0.07934
	102.188	0.10376
	102.228	0.0885
	102.268	0.06408
	102.309	0.04882
	102.349	0.36317
	102.39	0.10376
	102.43	0.04882
	102.47	0.16785
	102.511	0.0885
	102.551	0.05798
	102.592	0.07324
	102.632	0.06408
	102.673	0.01831
	102.713	0.05798
	102.754	0.00915
	102.794	0.04882
	102.835	0.0885
	102.875	0.03356
	102.916	0.05798
	102.956	0.04272
	102.997	0.07324
	103.037	0.07324
[truncated: 14,312 more rows]

## Sheet: Figure 1g
Figure 1g	m/z	Intensity
[truncated: 14,388 more rows]

[truncated: 18 more sheets: Figure 2a, Figure 2b, Figure 2c, Figures 3a-c, Supplementary Figure 2, Supplementary Figure 3, Supplementary Figure 4, Supplementary Figure 6a, Supplementary Figure 5b, Supplementary Figure 6b, Supplementary Figure 7a, Supplementary Figure 7b, Supplementary Figure 12b, Supplementary Figure 13, Supplementary Figure 14a, Supplementary Figure 15, Supplementary Table 2, Supplementary Table 3]
